# Supplementary material for: A mutational process signature and genomic alterations associated with outcome and immunogenicity in cancers with brain metastasis
Source: Front Immunol. 2025 Jul 30;16:1607772. doi: 10.3389/fimmu.2025.1607772 (PMC12343737; doi:10.3389/fimmu.2025.1607772)
Supplement: Supplementary file 2 [file Table1.xlsx]

## Sheet: Table S1
Table S1 Clinical characteristics of 421 cancer patients with brain metastasis
Sample ID	Sample type	Primary cancer	Age	Sex	OS (months)	OS status	FGA	MSI	TMB
P-0026297-T01-IM6	Brain metastasis	Endometrial Cancer	78.29	Female	32.82	Alive	0.021	5.04	8.59762
P-0024639-T01-IM6	Brain metastasis	Melanoma	75.87	Male	0.95	Dead	0.524	0.58	7.14782
P-0016365-T01-IM6	Brain metastasis	Non-Small Cell Lung Cancer	70.26	Female	19.55	Alive	0.477	4.41	6.36012
P-0001251-T01-IM3	Brain metastasis	Melanoma	65.47	Female	15.61	Dead	0.328	1.79	6.33929
P-0015415-T01-IM6	Brain metastasis	Melanoma	65.2	Male	5.65	Dead	0.284	0.33	6.28212
P-0001485-T01-IM3	Brain metastasis	Melanoma	71.48	Male	7.56	Dead	0.002	0	6.23692
P-0038722-T01-IM6	Brain metastasis	Melanoma	51.79	Male	19.98	Alive	0.182	0.45	6.16531
P-0009950-T01-IM5	Brain metastasis	Melanoma	57.91	Male	43.63	Alive	0.051	0	6.11871
P-0036733-T05-IM6	Brain metastasis	Melanoma	69.35	Male	23.06	Alive	0.193	1.03	6.0382
P-0006133-T01-IM5	Brain metastasis	Non-Small Cell Lung Cancer	75.86	Female	62.36	Alive	0.047	0.08	5.8997
P-0020133-T01-IM6	Brain metastasis	Non-Small Cell Lung Cancer	70.59	Female	21.72	Dead	0.178	1.04	5.85636
P-0010340-T01-IM5	Brain metastasis	Melanoma	51.16	Male	52.4	Alive	0.358	1.74	5.69689
P-0015386-T01-IM6	Brain metastasis	Melanoma	63.51	Male	0	Alive	0.641	2.89	5.57163
P-0013383-T01-IM5	Brain metastasis	Melanoma	83.98	Female	51.42	Alive	0.283	2.62	5.55393
P-0010916-T01-IM5	Brain metastasis	Non-Small Cell Lung Cancer	72.47	Male	19.35	Dead	0.643	4.78	5.55393
P-0012361-T01-IM5	Brain metastasis	Melanoma	71.24	Male	19.35	Dead	0.684	2.05	5.52356
P-0000671-T01-IM3	Brain metastasis	Non-Small Cell Lung Cancer	63.44	Female	73.86	Alive	0.231	1.64	5.47139
P-0024121-T01-IM6	Brain metastasis	Melanoma	46.69	Male	35.91	Alive	0.632	1.29	5.40498
P-0007810-T02-IM5	Brain metastasis	Melanoma	69	Male	45.9	Dead	0	0	5.39523
P-0025805-T01-IM6	Brain metastasis	Breast Cancer	51.05	Female	34.23	Alive	0.37	1.14	5.37523
P-0009108-T01-IM5	Brain metastasis	Melanoma	68.81	Male	56.54	Alive	0.588	1.06	5.2909
P-0012082-T01-IM5	Brain metastasis	Non-Small Cell Lung Cancer	74.7	Female	17.87	Alive	0.754	5.62	5.25437
P-0002105-T01-IM3	Brain metastasis	Non-Small Cell Lung Cancer	62.72	Male	54.44	Dead	0.568	2.32	5.23692
P-0021169-T01-IM6	Brain metastasis	Melanoma	88.24	Male	0.53	Dead	0.2	0.13	5.21653
P-0035226-T01-IM6	Brain metastasis	Non-Small Cell Lung Cancer	66.36	Female	0.56	Alive	0.474	1	5.21653
P-0003132-T01-IM5	Brain metastasis	Non-Small Cell Lung Cancer	66.71	Female	11.93	Dead	0.288	0.39	5.05643
P-0007561-T01-IM5	Brain metastasis	Melanoma	35.28	Female	0.03	Dead	0.355	3.61	5.05643
P-0035786-T01-IM6	Brain metastasis	Non-Small Cell Lung Cancer	72.51	Male	3.02	Dead	0.511	0.67	4.99972
P-0037338-T01-IM6	Brain metastasis	Non-Small Cell Lung Cancer	59.72	Male	21.62	Alive	0.6	1.42	4.99972
P-0031490-T01-IM6	Brain metastasis	Non-Small Cell Lung Cancer	62.43	Male	7.16	Dead	0.732	1.43	4.99972
P-0031750-T01-IM6	Brain metastasis	Non-Small Cell Lung Cancer	70.61	Female	0	Alive	0.532	23.38	4.96019
P-0046202-T01-IM6	Brain metastasis	Non-Small Cell Lung Cancer	67.01	Male	8.64	Alive	0.526	4.4	4.91955
P-0029387-T01-IM6	Brain metastasis	Melanoma	72.16	Male	30.82	Alive	0.456	0.88	4.83466
P-0032183-T03-IM6	Brain metastasis	Non-Small Cell Lung Cancer	68.85	Male	22.47	Alive	0.501	2.92	4.83466
P-0009715-T01-IM5	Brain metastasis	Non-Small Cell Lung Cancer	62.94	Male	9.33	Dead	0.622	2.6	4.82695
P-0016197-T01-IM6	Brain metastasis	Melanoma	82.72	Male	3.45	Dead	0.288	0.5	4.74446
P-0028606-T01-IM6	Brain metastasis	Non-Small Cell Lung Cancer	46.22	Male	30.39	Dead	0.658	2.88	4.74446
P-0001987-T01-IM3	Brain metastasis	Non-Small Cell Lung Cancer	52.13	Male	71.89	Alive	0.429	0.73	4.73442
P-0027603-T01-IM6	Brain metastasis	Melanoma	44.21	Female	32.16	Alive	0.182	0.61	4.69716
P-0021873-T01-IM6	Brain metastasis	Non-Small Cell Lung Cancer	62.96	Male	39.26	Alive	0.641	2.32	4.69716
P-0009691-T02-IM6	Brain metastasis	Non-Small Cell Lung Cancer	47.55	Female	46.59	Dead	0.71	2.6	4.69716
P-0041118-T03-IM6	Brain metastasis	Non-Small Cell Lung Cancer	53.66	Male	18.37	Alive	0.334	0.52	4.64825
P-0012736-T01-IM5	Brain metastasis	Non-Small Cell Lung Cancer	44.77	Male	10.71	Alive	0.354	1.04	4.61282
P-0001224-T02-IM3	Brain metastasis	Non-Small Cell Lung Cancer	66.76	Female	4.44	Dead	0.553	2.6	4.60889
P-0027639-T01-IM6	Brain metastasis	Non-Small Cell Lung Cancer	68.84	Male	31.47	Alive	0.686	2.76	4.59762
P-0009660-T01-IM5	Brain metastasis	Non-Small Cell Lung Cancer	60.61	Male	28.75	Dead	0.698	1.1	4.55393
P-0014813-T01-IM6	Brain metastasis	Non-Small Cell Lung Cancer	63.1	Female	9.63	Dead	0.759	2.15	4.54516
P-0000627-T01-IM3	Brain metastasis	Non-Small Cell Lung Cancer	60.56	Female	60.45	Dead	0.102	0.24	4.54178
P-0020120-T01-IM6	Brain metastasis	Non-Small Cell Lung Cancer	60.37	Male	6.57	Dead	0.551	4.57	4.43412
P-0005383-T01-IM5	Brain metastasis	Melanoma	39.57	Male	62.03	Alive	0.258	0.71	4.4284
P-0047156-T01-IM6	Brain metastasis	Non-Small Cell Lung Cancer	76.06	Male	1.51	Dead	0.095	0	4.37523
P-0037068-T01-IM6	Brain metastasis	Non-Small Cell Lung Cancer	60.71	Female	20.96	Alive	0.335	0.63	4.37523
P-0003620-T02-IM5	Brain metastasis	Melanoma	53.98	Female	65.51	Alive	0.491	1.78	4.36129
P-0006682-T02-IM6	Brain metastasis	Anal Cancer	72.63	Female	39.16	Dead	0.307	1.89	4.31383
P-0028712-T01-IM6	Brain metastasis	Non-Small Cell Lung Cancer	61.92	Female	14.65	Dead	0.532	1.58	4.31383
P-0012833-T01-IM5	Brain metastasis	Non-Small Cell Lung Cancer	54.19	Male	34.23	Alive	0.796	5.65	4.2909
P-0019977-T01-IM6	Brain metastasis	Non-Small Cell Lung Cancer	60.44	Female	36.7	Alive	0.322	1.66	4.2497
P-0001397-T01-IM3	Brain metastasis	Non-Small Cell Lung Cancer	73.14	Female	36.7	Dead	0.349	0.94	4.23692
P-0036808-T01-IM6	Brain metastasis	Non-Small Cell Lung Cancer	58.99	Female	1.94	Alive	0.186	3.11	4.18259
P-0046824-T03-IM6	Brain metastasis	Non-Small Cell Lung Cancer	60.15	Female	4.11	Dead	0.404	1.3	4.18259
P-0026354-T01-IM6	Brain metastasis	Melanoma	56.7	Male	1.38	Dead	0.411	0.29	4.18259
P-0015964-T01-IM6	Brain metastasis	Breast Cancer	56.19	Female	46.88	Alive	0.66	3.92	4.18259
P-0049996-T01-IM6	Brain metastasis	Non-Small Cell Lung Cancer	69.03	Male	11.1	Alive	0.299	1.18	4.1122
P-0040375-T01-IM6	Brain metastasis	Non-Small Cell Lung Cancer	58.36	Female	2.46	Dead	0.4	0.63	4.1122
P-0044963-T01-IM6	Brain metastasis	Ovarian Cancer	67.02	Female	0	Alive	0.455	14.92	4.1122
P-0020224-T01-IM6	Brain metastasis	Non-Small Cell Lung Cancer	72.34	Female	0.79	Alive	0.58	2.9	4.1122
P-0035299-T01-IM6	Brain metastasis	Non-Small Cell Lung Cancer	77.96	Female	4.27	Dead	0.603	2.51	4.1122
P-0003353-T01-IM5	Brain metastasis	Breast Cancer	53.76	Female	47.57	Dead	0.123	0.09	4.05643
P-0007418-T01-IM5	Brain metastasis	Non-Small Cell Lung Cancer	56.08	Female	59.6	Alive	0.491	0.46	4.05643
P-0006674-T01-IM5	Brain metastasis	Non-Small Cell Lung Cancer	65.48	Female	7.56	Dead	0.513	2.82	4.05643
P-0004339-T04-IM6	Brain metastasis	Non-Small Cell Lung Cancer	51.93	Female	66.14	Alive	0.186	0.53	4.0382
P-0036680-T01-IM6	Brain metastasis	Melanoma	58.7	Female	21.39	Alive	0.195	0.21	4.0382
P-0043094-T02-IM6	Brain metastasis	Melanoma	52.95	Male	16.69	Alive	0.205	0.71	4.0382
P-0020761-T01-IM6	Brain metastasis	Non-Small Cell Lung Cancer	59.65	Male	15.64	Alive	0.252	1.27	4.0382
P-0031208-T01-IM6	Brain metastasis	Non-Small Cell Lung Cancer	65.13	Male	5.52	Alive	0.352	2.03	4.0382
P-0027643-T01-IM6	Brain metastasis	Cervical Cancer	45.95	Female	8.71	Alive	0.408	1.55	4.0382
P-0046360-T01-IM6	Brain metastasis	Small Cell Lung Cancer	76.43	Male	2.37	Dead	0.524	1.29	4.0382
P-0049965-T01-IM6	Brain metastasis	Non-Small Cell Lung Cancer	67.29	Female	0.66	Dead	0.572	0.43	4.0382
P-0004236-T01-IM5	Brain metastasis	Melanoma	40.68	Female	6.54	Dead	0.001	0.08	3.96897
P-0008396-T01-IM5	Brain metastasis	Colorectal Cancer	71.13	Male	38.11	Dead	0.514	5.59	3.96897
P-0010213-T01-IM5	Brain metastasis	Non-Small Cell Lung Cancer	49.71	Female	55.43	Alive	0.593	2.37	3.96897
P-0003347-T01-IM5	Brain metastasis	Non-Small Cell Lung Cancer	55.16	Male	8.02	Dead	0.645	1.95	3.96897
P-0015544-T01-IM6	Brain metastasis	Melanoma	66.89	Male	3.68	Dead	0.097	0.17	3.96019
P-0031099-T01-IM6	Brain metastasis	Non-Small Cell Lung Cancer	66.35	Male	1.64	Dead	0.225	1.27	3.96019
P-0033965-T01-IM6	Brain metastasis	Melanoma	67.69	Male	5.68	Dead	0.252	0.88	3.96019
P-0048408-T01-IM6	Brain metastasis	Small Cell Lung Cancer	71.24	Female	12.42	Alive	0.452	1.12	3.96019
P-0019351-T03-IM6	Brain metastasis	Esophagogastric Cancer	61.29	Male	27.27	Dead	0.458	2.57	3.96019
P-0023438-T01-IM6	Brain metastasis	Non-Small Cell Lung Cancer	59.46	Male	36.17	Alive	0.576	3.93	3.96019
P-0021842-T01-IM6	Brain metastasis	Melanoma	71.67	Male	39.49	Alive	0.412	8.29	3.87773
P-0032392-T01-IM6	Brain metastasis	Melanoma	62.11	Female	26.78	Alive	0.415	0.65	3.87773
P-0024305-T01-IM6	Brain metastasis	Melanoma	50.26	Male	36.44	Alive	0.501	0.73	3.87773
P-0019092-T01-IM6	Brain metastasis	Non-Small Cell Lung Cancer	68.81	Female	17.97	Dead	0.523	1.54	3.87773
P-0024602-T01-IM6	Brain metastasis	Small Cell Lung Cancer	78.77	Female	35.68	Alive	0.686	3.01	3.87773
P-0012408-T01-IM5	Brain metastasis	Melanoma	82.7	Male	24.84	Dead	0.044	0.07	3.87586
P-0008324-T01-IM5	Brain metastasis	Non-Small Cell Lung Cancer	74.17	Female	28.42	Dead	0.291	1.44	3.87586
P-0009148-T01-IM5	Brain metastasis	Melanoma	44.27	Male	30	Alive	0.367	1.69	3.87586
P-0003129-T01-IM5	Brain metastasis	Non-Small Cell Lung Cancer	74.2	Female	69.03	Alive	0.443	1.41	3.87586
P-0003921-T01-IM5	Brain metastasis	Melanoma	46.23	Male	6.21	Alive	0.587	1.53	3.87586
P-0004410-T01-IM5	Brain metastasis	Non-Small Cell Lung Cancer	57.61	Male	4.8	Dead	0.811	2.47	3.87586
P-0002874-T01-IM3	Brain metastasis	Non-Small Cell Lung Cancer	54.45	Female	11.93	Dead	0.429	1.28	3.8499
P-0022332-T01-IM6	Brain metastasis	Non-Small Cell Lung Cancer	48.77	Female	21.75	Dead	0.605	2.02	3.79027
P-0016244-T01-IM6	Brain metastasis	Breast Cancer	44.21	Female	46.88	Alive	0.649	1.96	3.79027
P-0044985-T01-IM6	Brain metastasis	Non-Small Cell Lung Cancer	77.72	Female	15.41	Alive	0.658	1.58	3.79027
P-0009591-T01-IM5	Brain metastasis	Non-Small Cell Lung Cancer	62.36	Male	55.56	Alive	0.288	0.32	3.77632
P-0034180-T01-IM6	Brain metastasis	Non-Small Cell Lung Cancer	63.67	Female	7.66	Dead	0.15	0.43	3.69716
P-0015511-T01-IM6	Brain metastasis	Melanoma	31.79	Male	47.44	Alive	0.41	2.15	3.69716
P-0009955-T02-IM6	Brain metastasis	Non-Small Cell Lung Cancer	68.24	Male	21.91	Alive	0.416	3.02	3.69716
P-0031288-T01-IM6	Brain metastasis	Non-Small Cell Lung Cancer	62.82	Male	0.2	Alive	0.593	0.96	3.69716
P-0046755-T01-IM6	Brain metastasis	Non-Small Cell Lung Cancer	75.33	Female	0.2	Dead	0.642	1.92	3.69716
P-0028087-T01-IM6	Brain metastasis	Small Cell Lung Cancer	53.54	Male	31.51	Alive	0.642	2.43	3.69716
P-0029951-T01-IM6	Brain metastasis	Non-Small Cell Lung Cancer	73.74	Female	1.61	Dead	0.651	1.73	3.69716
P-0004658-T01-IM5	Brain metastasis	Non-Small Cell Lung Cancer	79.28	Male	0.69	Dead	0.018	0.09	3.66941
P-0008871-T01-IM5	Brain metastasis	Non-Small Cell Lung Cancer	69.8	Female	28.72	Alive	0.283	0.52	3.66941
P-0012315-T01-IM5	Brain metastasis	Melanoma	61.49	Female	31.15	Dead	0.326	0.75	3.66941
P-0012633-T01-IM5	Brain metastasis	Non-Small Cell Lung Cancer	73.39	Female	8.41	Dead	0.412	3.1	3.66941
P-0001530-T01-IM3	Brain metastasis	Melanoma	82.98	Male	0.69	Dead	0.591	3.5	3.60889
P-0000517-T01-IM3	Brain metastasis	Breast Cancer	48.23	Female	10.19	Dead	0.612	3.86	3.60889
P-0035511-T02-IM6	Brain metastasis	Melanoma	50.38	Female	24.38	Alive	0.035	0	3.59762
P-0040655-T02-IM6	Brain metastasis	Non-Small Cell Lung Cancer	51.22	Female	18.6	Alive	0.052	0	3.59762
P-0014293-T01-IM6	Brain metastasis	Non-Small Cell Lung Cancer	86.26	Male	49.81	Alive	0.348	0.91	3.59762
P-0009789-T02-IM6	Brain metastasis	Non-Small Cell Lung Cancer	71.13	Male	55.72	Alive	0.584	0.8	3.59762
P-0008083-T03-IM6	Brain metastasis	Colorectal Cancer	64.34	Male	44.68	Alive	0.608	2.28	3.59762
P-0005380-T01-IM5	Brain metastasis	Non-Small Cell Lung Cancer	66.63	Male	5.52	Alive	0.03	0	3.55393
P-0010848-T01-IM5	Brain metastasis	Melanoma	62.06	Male	12.45	Dead	0.234	0.42	3.55393
P-0008261-T01-IM5	Brain metastasis	Non-Small Cell Lung Cancer	58.01	Female	48.59	Dead	0.503	2.28	3.55393
P-0007736-T01-IM5	Brain metastasis	Melanoma	29.49	Female	59.57	Alive	0.639	2.44	3.55393
P-0021470-T01-IM6	Brain metastasis	Non-Small Cell Lung Cancer	44.69	Male	18.76	Dead	0.081	0.2	3.49071
P-0015855-T02-IM6	Brain metastasis	Melanoma	52.86	Male	46.46	Alive	0.132	0.58	3.49071
P-0043625-T02-IM6	Brain metastasis	Non-Small Cell Lung Cancer	59.72	Male	10.71	Dead	0.132	0.84	3.49071
P-0049091-T01-IM6	Brain metastasis	Non-Small Cell Lung Cancer	74.08	Male	0.49	Dead	0.378	0.78	3.49071
P-0029614-T01-IM6	Brain metastasis	Melanoma	62.1	Male	1.28	Dead	0.382	0.3	3.49071
P-0046436-T01-IM6	Brain metastasis	Non-Small Cell Lung Cancer	50.75	Male	4.76	Alive	0.456	1.01	3.49071
P-0036201-T01-IM6	Brain metastasis	Non-Small Cell Lung Cancer	81.18	Male	21.85	Alive	0.473	0.5	3.49071
P-0047092-T01-IM6	Brain metastasis	Non-Small Cell Lung Cancer	83.52	Male	13.54	Alive	0.537	1.56	3.49071
P-0016934-T01-IM6	Brain metastasis	Breast Cancer	54.55	Female	43.7	Alive	0.594	3.53	3.49071
P-0035340-T03-IM6	Brain metastasis	Non-Small Cell Lung Cancer	61.12	Male	23.46	Alive	0.602	2.74	3.49071
P-0037332-T01-IM6	Brain metastasis	Non-Small Cell Lung Cancer	72.29	Male	0.62	Dead	0.665	1.63	3.49071
P-0024025-T01-IM6	Brain metastasis	Non-Small Cell Lung Cancer	47.16	Male	36.47	Alive	0.794	4.82	3.49071
P-0002605-T01-IM3	Brain metastasis	Non-Small Cell Lung Cancer	77.76	Female	1.22	Dead	0.034	0.1	3.47139
P-0000583-T01-IM3	Brain metastasis	Non-Small Cell Lung Cancer	60.53	Female	0.99	Dead	0.081	0.08	3.47139
P-0001759-T01-IM3	Brain metastasis	Thyroid Cancer	22.7	Female	18.37	Alive	0.23	0.33	3.47139
P-0001295-T01-IM3	Brain metastasis	Colorectal Cancer	42.38	Female	8.71	Dead	0.395	0.72	3.47139
P-0000463-T01-IM3	Brain metastasis	Non-Small Cell Lung Cancer	71.36	Male	3.65	Dead	0.559	0.86	3.47139
P-0001891-T01-IM3	Brain metastasis	Non-Small Cell Lung Cancer	56.31	Male	16.39	Dead	0.702	1.89	3.47139
P-0011298-T01-IM5	Brain metastasis	Non-Small Cell Lung Cancer	68.51	Male	1.71	Dead	0.003	0.23	3.4284
P-0012420-T01-IM5	Brain metastasis	Melanoma	73.25	Male	51.75	Alive	0.244	1.19	3.4284
P-0003854-T02-IM5	Brain metastasis	Non-Small Cell Lung Cancer	49.84	Female	4.34	Dead	0.424	1.3	3.4284
P-0010030-T01-IM5	Brain metastasis	Non-Small Cell Lung Cancer	70.23	Female	17.41	Dead	0.472	1.98	3.4284
P-0009005-T01-IM5	Brain metastasis	Bladder Cancer	71.47	Male	9.59	Dead	0.506	1.58	3.4284
P-0008792-T01-IM5	Brain metastasis	Head and Neck Cancer	68.5	Male	52.21	Dead	0.525	2.35	3.4284
P-0018986-T02-IM6	Brain metastasis	Esophagogastric Cancer	72.44	Female	43.04	Alive	0.293	1.66	3.37523
P-0038790-T01-IM6	Brain metastasis	Non-Small Cell Lung Cancer	64.31	Male	19.68	Alive	0.476	1.45	3.37523
P-0047618-T01-IM6	Brain metastasis	Non-Small Cell Lung Cancer	65.06	Male	2.1	Dead	0.537	1.45	3.37523
P-0039360-T01-IM6	Brain metastasis	Melanoma	72.6	Male	2.66	Dead	0.567	1.29	3.37523
P-0025175-T01-IM6	Brain metastasis	Non-Small Cell Lung Cancer	77.29	Male	5.09	Dead	0.571	1.64	3.37523
P-0029267-T03-IM6	Brain metastasis	Ovarian Cancer	57.82	Female	14.98	Alive	0.575	3.42	3.37523
P-0014003-T02-IM6	Brain metastasis	Non-Small Cell Lung Cancer	53.4	Female	14.65	Alive	0.613	2.05	3.37523
P-0044660-T01-IM6	Brain metastasis	Non-Small Cell Lung Cancer	66.24	Male	7.82	Dead	0.826	3.39	3.37523
P-0000924-T01-IM3	Brain metastasis	Non-Small Cell Lung Cancer	71.47	Female	12.02	Dead	0.157	1.18	3.31939
P-0001945-T01-IM3	Brain metastasis	Non-Small Cell Lung Cancer	57.25	Female	0	Alive	0.513	3.74	3.31939
P-0000396-T01-IM3	Brain metastasis	Head and Neck Cancer	52.58	Female	8.51	Dead	0.554	3.27	3.31939
P-0006723-T01-IM5	Brain metastasis	Breast Cancer	58.76	Female	22.77	Dead	0.072	0.24	3.2909
P-0012931-T01-IM5	Brain metastasis	Non-Small Cell Lung Cancer	71.04	Male	4.44	Dead	0.247	2.41	3.2909
P-0004617-T01-IM5	Brain metastasis	Small Cell Lung Cancer	80.61	Male	6.44	Dead	0.342	1.64	3.2909
P-0013510-T01-IM5	Brain metastasis	Breast Cancer	54.11	Female	20.5	Alive	0.35	3.19	3.2909
P-0041256-T02-IM6	Brain metastasis	Melanoma	28.79	Male	1.41	Alive	0.209	0.6	3.2497
P-0040694-T01-IM6	Brain metastasis	Non-Small Cell Lung Cancer	67.31	Female	1.12	Dead	0.27	1.14	3.2497
P-0022660-T01-IM6	Brain metastasis	Head and Neck Cancer	65.9	Male	3.25	Alive	0.349	0.55	3.2497
P-0026050-T04-IM6	Brain metastasis	Non-Small Cell Lung Cancer	63.58	Female	15.74	Dead	0.473	2.76	3.2497
P-0045169-T02-IM6	Brain metastasis	Non-Small Cell Lung Cancer	73.07	Female	0.03	Alive	0.481	2.61	3.2497
P-0027470-T03-IM6	Brain metastasis	Esophagogastric Cancer	72.21	Male	11.37	Dead	0.641	4.04	3.2497
P-0031210-T01-IM6	Brain metastasis	Ovarian Cancer	81.48	Female	12.68	Dead	0.648	1.44	3.2497
P-0000190-T01-IM3	Brain metastasis	Small Cell Lung Cancer	48.81	Female	15.24	Dead	0.42	2.02	3.14946
P-0000469-T01-IM3	Brain metastasis	Breast Cancer	42.21	Female	3.68	Dead	0.537	0.79	3.14946
P-0002336-T01-IM3	Brain metastasis	Breast Cancer	56.49	Female	10.91	Dead	0.708	3.94	3.14946
P-0008061-T01-IM5	Brain metastasis	Renal Cell Carcinoma	65.16	Male	13.31	Dead	0.001	0.33	3.13889
P-0003077-T01-IM5	Brain metastasis	Colorectal Cancer	32.96	Male	9.92	Dead	0.338	1.34	3.13889
P-0007809-T01-IM5	Brain metastasis	Colorectal Cancer	70.7	Male	1.58	Dead	0.366	2.82	3.13889
P-0009431-T01-IM5	Brain metastasis	Non-Small Cell Lung Cancer	62.1	Female	7.59	Dead	0.404	1.84	3.13889
P-0011331-T01-IM5	Brain metastasis	Non-Small Cell Lung Cancer	55.42	Female	10.84	Alive	0.525	3.14	3.13889
P-0008133-T01-IM5	Brain metastasis	Colorectal Cancer	55.19	Male	11.96	Dead	0.544	2.89	3.13889
P-0013277-T01-IM5	Brain metastasis	Colorectal Cancer	48.01	Male	28.52	Dead	0.615	2.99	3.13889
P-0012092-T01-IM5	Brain metastasis	Small Cell Lung Cancer	72.75	Male	5.16	Dead	0.642	2.44	3.13889
P-0014128-T01-IM5	Brain metastasis	Non-Small Cell Lung Cancer	51.27	Male	45.41	Dead	0.656	2.43	3.13889
P-0036244-T01-IM6	Brain metastasis	Non-Small Cell Lung Cancer	68.03	Female	22.54	Alive	0.104	0.06	3.1122
P-0043508-T02-IM6	Brain metastasis	Non-Small Cell Lung Cancer	NA	Male	NA	Alive	0.193	0.22	3.1122
P-0034579-T01-IM6	Brain metastasis	Melanoma	69.8	Male	25.1	Alive	0.264	0.25	3.1122
P-0038720-T01-IM6	Brain metastasis	Bladder Cancer	77.36	Female	19.84	Alive	0.272	1.11	3.1122
P-0034191-T02-IM6	Brain metastasis	Colorectal Cancer	47.56	Male	9.99	Dead	0.29	1.15	3.1122
P-0024270-T02-IM6	Brain metastasis	Esophagogastric Cancer	48.87	Male	35.81	Alive	0.296	1.32	3.1122
P-0034670-T01-IM6	Brain metastasis	Non-Small Cell Lung Cancer	77.23	Male	3.22	Alive	0.32	0.4	3.1122
P-0016870-T02-IM6	Brain metastasis	Non-Small Cell Lung Cancer	64.1	Female	43.8	Alive	0.32	1.04	3.1122
P-0032817-T01-IM6	Brain metastasis	Non-Small Cell Lung Cancer	63.63	Male	15.97	Dead	0.485	0.33	3.1122
P-0023457-T01-IM6	Brain metastasis	Small Cell Lung Cancer	69.88	Female	15.11	Dead	0.592	1.64	3.1122
P-0028108-T02-IM6	Brain metastasis	Esophagogastric Cancer	55.85	Male	30.36	Alive	0.631	1.86	3.1122
P-0031462-T01-IM6	Brain metastasis	Non-Small Cell Lung Cancer	61.78	Male	13.08	Dead	0.689	1.72	3.1122
P-0013443-T01-IM5	Brain metastasis	Small Cell Lung Cancer	52.61	Male	26.25	Dead	0.211	1.29	2.96897
P-0012043-T01-IM5	Brain metastasis	Non-Small Cell Lung Cancer	82.54	Female	20.37	Dead	0.534	5.38	2.96897
P-0012747-T01-IM5	Brain metastasis	Colorectal Cancer	62.11	Female	20.37	Dead	0.538	1.86	2.96897
P-0009560-T01-IM5	Brain metastasis	Small Cell Lung Cancer	70.46	Male	9.33	Dead	0.544	0.87	2.96897
P-0004395-T01-IM5	Brain metastasis	Non-Small Cell Lung Cancer	62.76	Female	14.92	Dead	0.583	1.84	2.96897
P-0012274-T01-IM5	Brain metastasis	Renal Cell Carcinoma	71.72	Male	45.41	Dead	0.601	0.47	2.96897
P-0019445-T01-IM6	Brain metastasis	Bladder Cancer	62.5	Female	6.14	Dead	0.001	0	2.96019
P-0050395-T01-IM6	Brain metastasis	Esophagogastric Cancer	80.07	Male	3.06	Dead	0.165	1.17	2.96019
P-0023734-T01-IM6	Brain metastasis	Melanoma	46.15	Male	4.34	Dead	0.276	4.96	2.96019
P-0046186-T02-IM6	Brain metastasis	Non-Small Cell Lung Cancer	72.65	Female	0.89	Alive	0.299	0.39	2.96019
P-0023306-T01-IM6	Brain metastasis	Non-Small Cell Lung Cancer	63.53	Female	36.76	Alive	0.384	1.03	2.96019
P-0033534-T04-IM6	Brain metastasis	Breast Cancer	42.52	Female	4.76	Dead	0.384	1.78	2.96019
P-0016345-T01-IM6	Brain metastasis	Breast Cancer	61.92	Female	6.9	Dead	0.467	3.92	2.96019
P-0019206-T02-IM6	Brain metastasis	Non-Small Cell Lung Cancer	65.12	Male	0	Alive	0.468	1.19	2.96019
P-0041219-T01-IM6	Brain metastasis	Non-Small Cell Lung Cancer	68.48	Female	2.46	Dead	0.502	1.44	2.96019
P-0021270-T01-IM6	Brain metastasis	Non-Small Cell Lung Cancer	77.66	Male	17.77	Dead	0.521	1.12	2.96019
P-0047719-T01-IM6	Brain metastasis	Colorectal Cancer	60.58	Female	2.73	Dead	0.525	5.07	2.96019
P-0042545-T01-IM6	Brain metastasis	Melanoma	59.24	Male	11.56	Dead	0.556	0.6	2.96019
P-0018821-T01-IM6	Brain metastasis	Non-Small Cell Lung Cancer	61.59	Female	31.93	Alive	0.562	4.19	2.96019
P-0034540-T01-IM6	Brain metastasis	Endometrial Cancer	71.26	Female	10.97	Dead	0.588	2.37	2.96019
P-0044964-T01-IM6	Brain metastasis	Non-Small Cell Lung Cancer	65.13	Male	15.47	Alive	0.605	0.69	2.96019
P-0049145-T01-IM6	Brain metastasis	Renal Cell Carcinoma	56.37	Female	1.08	Dead	0.651	1.15	2.96019
P-0000408-T01-IM3	Brain metastasis	Esophagogastric Cancer	62.19	Male	74.55	Alive	0.484	2.51	2.95682
P-0002091-T01-IM3	Brain metastasis	Non-Small Cell Lung Cancer	38.95	Female	28.88	Dead	0.752	4.61	2.95682
P-0043822-T01-IM6	Brain metastasis	Non-Small Cell Lung Cancer	53.81	Female	16.56	Alive	0.157	0.23	2.79027
P-0034907-T01-IM6	Brain metastasis	Ovarian Cancer	60.61	Female	23.69	Alive	0.316	1.94	2.79027
P-0048564-T02-IM6	Brain metastasis	Non-Small Cell Lung Cancer	67.42	Female	12.22	Alive	0.375	0.67	2.79027
P-0018531-T01-IM6	Brain metastasis	Non-Small Cell Lung Cancer	55.98	Female	35.88	Alive	0.387	1.64	2.79027
P-0042829-T01-IM6	Brain metastasis	Colorectal Cancer	38.46	Female	0	Alive	0.409	2.52	2.79027
P-0024546-T01-IM6	Brain metastasis	Anal Cancer	50.16	Female	36.67	Alive	0.473	2.12	2.79027
P-0039209-T01-IM6	Brain metastasis	Colorectal Cancer	68.73	Male	15.34	Dead	0.514	1.16	2.79027
P-0032526-T01-IM6	Brain metastasis	Non-Small Cell Lung Cancer	55.76	Female	24.25	Alive	0.676	2.87	2.79027
P-0021045-T02-IM6	Brain metastasis	Ovarian Cancer	79.53	Female	13.08	Dead	0.698	2.95	2.79027
P-0048299-T02-IM6	Brain metastasis	Colorectal Cancer	53.91	Female	12.45	Alive	0.705	1.46	2.79027
P-0027456-T02-IM6	Brain metastasis	Endometrial Cancer	56.31	Female	9.59	Dead	0.792	3.49	2.79027
P-0009275-T01-IM5	Brain metastasis	Non-Small Cell Lung Cancer	57.62	Female	55.03	Alive	0.064	0.19	2.77632
P-0004561-T01-IM5	Brain metastasis	Renal Cell Carcinoma	61.77	Male	6.47	Dead	0.22	0.38	2.77632
P-0012780-T01-IM5	Brain metastasis	Melanoma	60.24	Female	6.44	Dead	0.452	1.32	2.77632
P-0008131-T01-IM5	Brain metastasis	Non-Small Cell Lung Cancer	65.03	Female	23.29	Dead	0.539	2.08	2.77632
P-0008764-T01-IM5	Brain metastasis	Non-Small Cell Lung Cancer	66.14	Male	19.58	Alive	0.54	0.73	2.77632
P-0007226-T01-IM5	Brain metastasis	Colorectal Cancer	43.64	Male	0.72	Dead	0.754	2.72	2.77632
P-0001875-T01-IM3	Brain metastasis	Breast Cancer	42.68	Female	43.4	Dead	0.165	1.49	2.73442
P-0001996-T01-IM3	Brain metastasis	Esophagogastric Cancer	32.21	Male	7.79	Dead	0.685	4.91	2.73442
P-0045433-T01-IM6	Brain metastasis	Non-Small Cell Lung Cancer	62.5	Male	6.57	Dead	0.042	0.11	2.59762
P-0034880-T02-IM6	Brain metastasis	Endometrial Cancer	21.71	Female	10.74	Dead	0.063	0	2.59762
P-0046481-T01-IM6	Brain metastasis	Salivary Gland Cancer	42.43	Male	14.23	Alive	0.066	0.08	2.59762
P-0026892-T01-IM6	Brain metastasis	Bladder Cancer	88.26	Male	1.18	Dead	0.086	0.08	2.59762
P-0020766-T01-IM6	Brain metastasis	Non-Small Cell Lung Cancer	69.01	Female	23.75	Dead	0.102	0	2.59762
P-0047810-T01-IM6	Brain metastasis	Non-Small Cell Lung Cancer	65.57	Male	12.94	Alive	0.148	0.33	2.59762
P-0015926-T01-IM6	Brain metastasis	Non-Small Cell Lung Cancer	78.46	Female	6.28	Dead	0.152	0.2	2.59762
P-0036887-T01-IM6	Brain metastasis	Non-Small Cell Lung Cancer	83.17	Female	11.04	Dead	0.198	0.67	2.59762
P-0018298-T02-IM6	Brain metastasis	Soft Tissue Sarcoma	78.5	Male	19.94	Dead	0.297	1.1	2.59762
P-0029165-T01-IM6	Brain metastasis	Non-Small Cell Lung Cancer	68.96	Female	12.48	Dead	0.314	0	2.59762
P-0028743-T01-IM6	Brain metastasis	Non-Small Cell Lung Cancer	66.33	Male	11.17	Dead	0.349	0	2.59762
P-0023910-T09-IM6	Brain metastasis	Non-Small Cell Lung Cancer	61.72	Female	36.07	Alive	0.362	0.64	2.59762
P-0031219-T01-IM6	Brain metastasis	Non-Small Cell Lung Cancer	NA	Female	0.23	Alive	0.42	2.23	2.59762
P-0045867-T01-IM6	Brain metastasis	Non-Small Cell Lung Cancer	55.08	Female	11.6	Dead	0.437	0.36	2.59762
P-0027586-T01-IM6	Brain metastasis	Breast Cancer	59.22	Female	32.46	Alive	0.448	1.73	2.59762
P-0019419-T01-IM6	Brain metastasis	Non-Small Cell Lung Cancer	57.26	Female	17.18	Alive	0.489	0.56	2.59762
P-0017794-T02-IM6	Brain metastasis	Non-Small Cell Lung Cancer	45.05	Male	44.22	Alive	0.49	3.43	2.59762
P-0014844-T01-IM6	Brain metastasis	Non-Small Cell Lung Cancer	63.89	Male	48.33	Alive	0.627	3.23	2.59762
P-0040935-T01-IM6	Brain metastasis	Non-Small Cell Lung Cancer	56.71	Female	1.35	Dead	0.643	0.79	2.59762
P-0020338-T02-IM6	Brain metastasis	Colorectal Cancer	42.41	Male	35.48	Dead	0.656	1.94	2.59762
P-0025975-T02-IM6	Brain metastasis	Small Cell Lung Cancer	60.15	Female	7.23	Dead	0.665	3.28	2.59762
P-0022143-T03-IM6	Brain metastasis	Esophagogastric Cancer	59.52	Male	35.06	Dead	0.675	3.15	2.59762
P-0005502-T03-IM6	Brain metastasis	Colorectal Cancer	58.34	Male	43.99	Dead	0.7	2.71	2.59762
P-0004349-T01-IM5	Brain metastasis	Melanoma	72.02	Female	44.03	Dead	0.183	0.09	2.55393
P-0006055-T01-IM5	Brain metastasis	Renal Cell Carcinoma	46.64	Female	18.23	Dead	0.286	0.62	2.55393
P-0009080-T01-IM5	Brain metastasis	Non-Small Cell Lung Cancer	73.2	Male	15.67	Dead	0.301	1.26	2.55393
P-0009740-T01-IM5	Brain metastasis	Breast Cancer	26.8	Female	11.66	Dead	0.316	2.02	2.55393
P-0003816-T01-IM5	Brain metastasis	Breast Cancer	33.73	Female	8.18	Dead	0.374	2.98	2.55393
P-0009593-T01-IM5	Brain metastasis	Renal Cell Carcinoma	57.36	Male	7.79	Dead	0.377	0.15	2.55393
P-0001586-T02-IM5	Brain metastasis	Esophagogastric Cancer	57.03	Male	35.65	Dead	0.39	1.41	2.55393
P-0003527-T01-IM5	Brain metastasis	Non-Small Cell Lung Cancer	55.6	Male	67.22	Alive	0.418	1.27	2.55393
P-0017539-T01-IM5	Brain metastasis	Melanoma	44.25	Male	0	Alive	0.671	2.92	2.55393
P-0001883-T01-IM3	Brain metastasis	Breast Cancer	49.04	Female	72.12	Alive	0.216	1.37	2.47139
P-0001683-T01-IM3	Brain metastasis	Non-Small Cell Lung Cancer	69.21	Female	72.51	Alive	0.222	0	2.47139
P-0001915-T01-IM3	Brain metastasis	Breast Cancer	51.13	Female	30.49	Dead	0.294	2.49	2.47139
P-0000816-T01-IM3	Brain metastasis	Breast Cancer	58.81	Female	6.67	Dead	0.416	1.84	2.47139
P-0017715-T01-IM6	Brain metastasis	Hepatobiliary Cancer	18.66	Female	6.51	Dead	0.001	0.06	2.37523
P-0035085-T01-IM6	Brain metastasis	Non-Small Cell Lung Cancer	56.52	Female	19.68	Dead	0.001	0.28	2.37523
P-0039229-T01-IM6	Brain metastasis	Colorectal Cancer	53.14	Female	4.21	Alive	0.083	0.39	2.37523
P-0048874-T02-IM6	Brain metastasis	Non-Small Cell Lung Cancer	69.1	Male	11.7	Alive	0.111	0.09	2.37523
P-0014761-T01-IM6	Brain metastasis	Thyroid Cancer	63.32	Female	24.15	Dead	0.153	0.73	2.37523
P-0027953-T01-IM6	Brain metastasis	Non-Small Cell Lung Cancer	52.18	Male	32.07	Dead	0.187	0	2.37523
P-0019462-T01-IM6	Brain metastasis	Prostate Cancer	51.44	Male	41.99	Dead	0.199	0.06	2.37523
P-0022168-T02-IM6	Brain metastasis	Melanoma	60	Male	24.31	Dead	0.243	0.4	2.37523
P-0020189-T01-IM6	Brain metastasis	Non-Small Cell Lung Cancer	73.62	Female	41.36	Alive	0.27	0.68	2.37523
P-0027076-T01-IM6	Brain metastasis	Melanoma	52.62	Female	33.08	Alive	0.301	0.62	2.37523
P-0015763-T01-IM6	Brain metastasis	Head and Neck Cancer	55.32	Male	17.71	Dead	0.327	0.84	2.37523
P-0014558-T01-IM6	Brain metastasis	Breast Cancer	39.78	Female	12.78	Dead	0.348	1.28	2.37523
P-0017185-T01-IM6	Brain metastasis	Breast Cancer	57.32	Female	15.01	Dead	0.379	3.01	2.37523
P-0034882-T01-IM6	Brain metastasis	Non-Small Cell Lung Cancer	64.88	Male	13.86	Dead	0.384	4.17	2.37523
P-0029449-T01-IM6	Brain metastasis	Non-Small Cell Lung Cancer	62.39	Female	29.18	Dead	0.399	0.86	2.37523
P-0007870-T02-IM6	Brain metastasis	Non-Small Cell Lung Cancer	37.82	Male	30.79	Alive	0.415	0.71	2.37523
P-0015531-T01-IM6	Brain metastasis	Non-Small Cell Lung Cancer	52.5	Female	8.54	Dead	0.437	1.33	2.37523
P-0018869-T03-IM6	Brain metastasis	Breast Cancer	71.18	Female	40.12	Dead	0.462	0.92	2.37523
P-0014808-T03-IM6	Brain metastasis	Non-Small Cell Lung Cancer	68.95	Female	43.27	Dead	0.484	1.16	2.37523
P-0047077-T01-IM6	Brain metastasis	Non-Small Cell Lung Cancer	55.21	Male	13.6	Alive	0.601	3.4	2.37523
P-0024088-T02-IM6	Brain metastasis	Esophagogastric Cancer	67.04	Male	35.55	Alive	0.659	5.78	2.37523
P-0049559-T01-IM6	Brain metastasis	Non-Small Cell Lung Cancer	66.01	Male	11.37	Dead	0.687	3.23	2.37523
P-0028935-T02-IM6	Brain metastasis	Colorectal Cancer	25.4	Female	8.48	Dead	0.791	2.07	2.37523
P-0006021-T01-IM5	Brain metastasis	Non-Small Cell Lung Cancer	76.72	Male	12.85	Dead	0.02	2.49	2.2909
P-0003101-T03-IM5	Brain metastasis	Prostate Cancer	65.14	Male	20.27	Dead	0.166	1.23	2.2909
P-0003702-T02-IM5	Brain metastasis	Breast Cancer	50.09	Female	67.35	Alive	0.195	0.08	2.2909
P-0008472-T01-IM5	Brain metastasis	Non-Small Cell Lung Cancer	57.86	Male	11.53	Dead	0.202	1.02	2.2909
P-0008932-T01-IM5	Brain metastasis	Head and Neck Cancer	56.18	Male	2.96	Dead	0.401	1.45	2.2909
P-0009623-T01-IM5	Brain metastasis	Non-Small Cell Lung Cancer	50.65	Male	13.96	Dead	0.451	2.52	2.2909
P-0013628-T01-IM5	Brain metastasis	Pancreatic Cancer	65.13	Male	1.48	Dead	0.546	2.02	2.2909
P-0012602-T01-IM5	Brain metastasis	Non-Small Cell Lung Cancer	57.82	Female	53.16	Alive	0.74	1.42	2.2909
P-0000650-T01-IM3	Brain metastasis	Germ Cell Tumor	50.08	Male	2.14	Dead	0.176	0.69	2.14946
P-0000443-T01-IM3	Brain metastasis	Germ Cell Tumor	47.65	Male	31.97	Dead	0.318	0.67	2.14946
P-0001784-T01-IM3	Brain metastasis	Breast Cancer	47.42	Female	6.18	Dead	0.692	3.1	2.14946
P-0033529-T01-IM6	Brain metastasis	Non-Small Cell Lung Cancer	55.81	Male	5.62	Dead	0.003	0	2.1122
P-0041909-T01-IM6	Brain metastasis	Non-Small Cell Lung Cancer	71.71	Female	17.22	Alive	0.057	0	2.1122
P-0016799-T01-IM6	Brain metastasis	Melanoma	56.45	Female	0	Alive	0.141	0	2.1122
P-0022012-T01-IM6	Brain metastasis	Melanoma	71.53	Male	6.44	Dead	0.166	0.06	2.1122
P-0024796-T01-IM6	Brain metastasis	Breast Cancer	54.62	Female	35.61	Alive	0.18	1.28	2.1122
P-0027434-T01-IM6	Brain metastasis	Non-Small Cell Lung Cancer	65.42	Female	31.97	Alive	0.265	0.21	2.1122
P-0046494-T02-IM6	Brain metastasis	Melanoma	60.47	Female	13.67	Dead	0.321	0.23	2.1122
P-0013345-T02-IM6	Brain metastasis	Breast Cancer	38.03	Female	51.06	Alive	0.336	1.96	2.1122
P-0015210-T01-IM6	Brain metastasis	Colorectal Cancer	51.59	Female	8.18	Dead	0.411	2.07	2.1122
P-0026445-T02-IM6	Brain metastasis	Non-Small Cell Lung Cancer	36.82	Female	5.91	Dead	0.431	0.52	2.1122
P-0045536-T02-IM6	Brain metastasis	Non-Small Cell Lung Cancer	70.63	Female	0	Alive	0.48	0.43	2.1122
P-0026246-T01-IM6	Brain metastasis	Colorectal Cancer	44.47	Female	21.52	Dead	0.495	0.25	2.1122
P-0046445-T01-IM6	Brain metastasis	Non-Small Cell Lung Cancer	75.95	Female	2.66	Dead	0.53	2.88	2.1122
P-0025704-T01-IM6	Brain metastasis	Breast Cancer	60.17	Female	34.3	Alive	0.595	2.27	2.1122
P-0027999-T01-IM6	Brain metastasis	Ovarian Cancer	45.21	Female	31.8	Alive	0.684	2.72	2.1122
P-0015600-T01-IM6	Brain metastasis	Non-Small Cell Lung Cancer	48.3	Female	13.57	Dead	0.801	4.64	2.1122
P-0017565-T02-IM6	Brain metastasis	Colorectal Cancer	43.91	Male	44.35	Dead	0.928	2.5	2.1122
P-0011541-T01-IM5	Brain metastasis	Non-Small Cell Lung Cancer	76.81	Female	39.2	Dead	0.257	0.24	1.96897
P-0009072-T01-IM5	Brain metastasis	Melanoma	55.29	Male	38.41	Dead	0.295	1.27	1.96897
P-0005781-T01-IM5	Brain metastasis	Breast Cancer	38.74	Female	21.36	Dead	0.298	0.51	1.96897
P-0003375-T01-IM5	Brain metastasis	Breast Cancer	63.39	Female	7.72	Dead	0.317	0.34	1.96897
P-0011096-T02-IM5	Brain metastasis	Prostate Cancer	60.67	Male	4.9	Dead	0.352	0.59	1.96897
P-0006789-T01-IM5	Brain metastasis	Non-Small Cell Lung Cancer	61.16	Female	9.89	Dead	0.479	1.27	1.96897
P-0006995-T01-IM5	Brain metastasis	Non-Small Cell Lung Cancer	52.29	Female	33.22	Dead	0.565	1.64	1.96897
P-0011376-T01-IM5	Brain metastasis	Breast Cancer	72.3	Female	12.02	Dead	0.663	3.88	1.96897
P-0017284-T02-IM5	Brain metastasis	Non-Small Cell Lung Cancer	62.31	Male	1.02	Alive	0.723	1.54	1.96897
P-0010495-T01-IM5	Brain metastasis	Melanoma	70.85	Female	3.38	Dead	0.766	2.79	1.96897
P-0033683-T02-IM6	Brain metastasis	Non-Small Cell Lung Cancer	66.71	Female	25.2	Alive	0.002	0.05	1.79027
P-0017319-T05-IM6	Brain metastasis	Non-Small Cell Lung Cancer	54.45	Female	41.59	Dead	0.005	0	1.79027
P-0023624-T01-IM6	Brain metastasis	Non-Small Cell Lung Cancer	57.68	Female	4.04	Dead	0.005	0	1.79027
P-0034665-T02-IM6	Brain metastasis	Esophagogastric Cancer	21.34	Male	11.2	Dead	0.14	0.12	1.79027
P-0041247-T01-IM6	Brain metastasis	Non-Small Cell Lung Cancer	34.31	Female	0	Alive	0.171	0	1.79027
P-0037641-T01-IM6	Brain metastasis	Renal Cell Carcinoma	82.12	Female	20.67	Alive	0.233	0.39	1.79027
P-0024319-T02-IM6	Brain metastasis	Non-Small Cell Lung Cancer	53.88	Female	37.19	Dead	0.286	0.97	1.79027
P-0027892-T01-IM6	Brain metastasis	Endometrial Cancer	75.22	Female	18.46	Dead	0.33	2.46	1.79027
P-0021824-T01-IM6	Brain metastasis	Esophagogastric Cancer	51.06	Male	9.92	Dead	0.384	1.63	1.79027
P-0032956-T01-IM6	Brain metastasis	Ovarian Cancer	70.03	Female	1.74	Alive	0.462	1.25	1.79027
P-0014259-T01-IM6	Brain metastasis	Breast Cancer	46.28	Female	33.18	Dead	0.475	2.87	1.79027
P-0036545-T01-IM6	Brain metastasis	Prostate Cancer	69.54	Male	11.33	Dead	0.528	0.76	1.79027
P-0000968-T02-IM6	Brain metastasis	Melanoma	69.24	Male	59.73	Dead	0.585	0.9	1.79027
P-0040034-T03-IM6	Brain metastasis	Non-Small Cell Lung Cancer	70.07	Male	15.54	Dead	0.612	1.18	1.79027
P-0021905-T02-IM6	Brain metastasis	Ovarian Cancer	63.15	Female	17.87	Dead	0.681	1.03	1.79027
P-0039041-T01-IM6	Brain metastasis	Germ Cell Tumor	38.75	Male	20.67	Alive	0.701	1.32	1.79027
P-0002574-T01-IM3	Brain metastasis	Breast Cancer	64.08	Male	24.18	Alive	0.165	1.33	1.73442
P-0001439-T01-IM3	Brain metastasis	Uterine Sarcoma	73.6	Female	12.48	Dead	0.756	2.97	1.73442
P-0009416-T01-IM5	Brain metastasis	Breast Cancer	54.01	Female	32.82	Dead	0.306	1.77	1.55393
P-0004912-T01-IM5	Brain metastasis	Breast Cancer	43.09	Female	27.8	Dead	0.355	0	1.55393
P-0008602-T01-IM5	Brain metastasis	Non-Small Cell Lung Cancer	54.86	Female	18.04	Dead	0.557	2.69	1.55393
P-0013202-T01-IM5	Brain metastasis	Non-Small Cell Lung Cancer	68.91	Female	51.16	Alive	0.593	2.11	1.55393
P-0030797-T01-IM6	Brain metastasis	Non-Small Cell Lung Cancer	48.31	Female	30.95	Alive	0	0	1.37523
P-0018386-T01-IM6	Brain metastasis	Non-Small Cell Lung Cancer	78.31	Female	21.45	Dead	0.008	0	1.37523
P-0030292-T01-IM6	Brain metastasis	Thyroid Cancer	41.84	Male	26.65	Alive	0.012	0	1.37523
P-0042717-T03-IM6	Brain metastasis	Non-Small Cell Lung Cancer	53.45	Male	4.24	Dead	0.081	0.05	1.37523
P-0023733-T01-IM6	Brain metastasis	Melanoma	76.11	Female	12.25	Alive	0.084	0.06	1.37523
P-0032935-T01-IM6	Brain metastasis	Germ Cell Tumor	27.45	Male	1.77	Alive	0.091	0.27	1.37523
P-0020150-T02-IM6	Brain metastasis	Prostate Cancer	63.15	Male	41.04	Alive	0.105	0.57	1.37523
P-0023249-T02-IM6	Brain metastasis	Prostate Cancer	61.8	Male	15.57	Dead	0.177	0.71	1.37523
P-0025777-T01-IM6	Brain metastasis	Non-Small Cell Lung Cancer	48.61	Female	12.42	Dead	0.248	0.47	1.37523
P-0032996-T01-IM6	Brain metastasis	Melanoma	77.5	Male	0.33	Dead	0.425	1.52	1.37523
P-0031757-T01-IM6	Brain metastasis	Non-Small Cell Lung Cancer	59.13	Female	5.49	Dead	0.461	1.02	1.37523
P-0030467-T01-IM6	Brain metastasis	Germ Cell Tumor	28.99	Male	10.91	Dead	0.463	0.94	1.37523
P-0028675-T02-IM6	Brain metastasis	Breast Cancer	31.72	Female	31.15	Alive	0.487	2.43	1.37523
P-0032175-T02-IM6	Brain metastasis	Non-Small Cell Lung Cancer	71.89	Male	13.01	Dead	0.488	1.12	1.37523
P-0021675-T01-IM6	Brain metastasis	Non-Small Cell Lung Cancer	66.84	Female	6.67	Dead	0.604	1.04	1.37523
P-0037491-T01-IM6	Brain metastasis	Non-Small Cell Lung Cancer	72.83	Female	4.86	Alive	0.658	0.75	1.37523
P-0048288-T01-IM6	Brain metastasis	Prostate Cancer	51.19	Male	1.81	Dead	0.661	4.05	1.37523
P-0023958-T02-IM6	Brain metastasis	Prostate Cancer	61.44	Male	26.78	Dead	0.733	1.78	1.37523
P-0016322-T01-IM6	Brain metastasis	Ovarian Cancer	54.14	Female	8.67	Dead	0.786	3.35	1.37523
P-0001751-T01-IM3	Brain metastasis	Breast Cancer	41.11	Female	5.82	Dead	0.231	0.24	1.14946
P-0000287-T01-IM3	Brain metastasis	Germ Cell Tumor	34.93	Male	0.23	Dead	0.617	2.03	1.14946
P-0002036-T01-IM3	Brain metastasis	Breast Cancer	32.79	Female	23.66	Dead	0.677	1.9	1.14946
P-0000874-T01-IM3	Brain metastasis	Colorectal Cancer	59.29	Female	74.22	Alive	0.744	2.32	1.14946
P-0001955-T01-IM3	Brain metastasis	Non-Small Cell Lung Cancer	29.89	Female	15.97	Dead	0.775	1.46	1.14946
P-0006904-T01-IM5	Brain metastasis	Renal Cell Carcinoma	47.72	Male	59.2	Alive	0	0.09	0.968968
P-0008354-T01-IM5	Brain metastasis	Non-Small Cell Lung Cancer	53.5	Female	31.87	Alive	0.12	0.28	0.968968
P-0004205-T01-IM5	Brain metastasis	Renal Cell Carcinoma	57.5	Male	3.15	Alive	0.158	0	0.968968
P-0003056-T01-IM5	Brain metastasis	Salivary Gland Cancer	NA	Female	NA	Alive	0.194	0.58	0.968968
P-0008591-T01-IM5	Brain metastasis	Prostate Cancer	59.8	Male	1.71	Dead	0.543	2.23	0.968968
P-0013625-T01-IM5	Brain metastasis	Breast Cancer	32.38	Female	0.72	Dead	0.665	2.8	0.968968
P-0004499-T01-IM5	Brain metastasis	Soft Tissue Sarcoma	22.84	Female	39.92	Dead	0.729	2.24	0.968968
P-0025705-T01-IM6	Brain metastasis	Prostate Cancer	72.48	Male	13.14	Dead	0.021	4.51	0.790268
P-0031536-T01-IM6	Brain metastasis	Prostate Cancer	59.97	Male	1.81	Dead	0.042	0.11	0.790268
P-0020041-T01-IM6	Brain metastasis	Salivary Gland Cancer	66.15	Male	1.51	Dead	0.124	0.98	0.790268
P-0015198-T01-IM6	Brain metastasis	Breast Cancer	49.68	Female	12.12	Dead	0.312	1.2	0.790268
P-0040192-T01-IM6	Brain metastasis	Thyroid Cancer	60.37	Female	9.56	Alive	0.407	0.31	0.790268
P-0041623-T01-IM6	Brain metastasis	Non-Small Cell Lung Cancer	87.95	Male	7.62	Dead	0.493	0.82	0.790268
P-0044408-T03-IM6	Brain metastasis	Non-Small Cell Lung Cancer	61.17	Male	8.31	Dead	0.536	1.31	0.790268
P-0039511-T02-IM6	Brain metastasis	Ovarian Cancer	58.34	Female	9.96	Dead	0.537	3.82	0.790268
P-0016366-T01-IM6	Brain metastasis	Non-Small Cell Lung Cancer	66.23	Female	44.62	Alive	0.549	2.6	0.790268
P-0017311-T01-IM6	Brain metastasis	Breast Cancer	49.06	Female	14.39	Dead	0.612	1.56	0.790268
P-0037265-T02-IM6	Brain metastasis	Endometrial Cancer	69.56	Female	10.81	Dead	0.675	4.62	0.790268
P-0007665-T01-IM5	Brain metastasis	Non-Small Cell Lung Cancer	59.29	Male	8.28	Dead	0.004	0.52	-0.0310324
P-0010041-T01-IM5	Brain metastasis	Non-Small Cell Lung Cancer	46.6	Male	40.02	Alive	0.203	0.16	-0.0310324
P-0006751-T01-IM5	Brain metastasis	Prostate Cancer	74	Male	49.38	Dead	0.245	0.28	-0.0310324
P-0004048-T01-IM5	Brain metastasis	Melanoma	53.25	Male	7	Dead	0.363	0.53	-0.0310324
P-0005450-T01-IM5	Brain metastasis	Germ Cell Tumor	18.74	Male	37.36	Alive	0.397	3.52	-0.0310324
P-0005538-T01-IM5	Brain metastasis	Hepatobiliary Cancer	44.1	Female	0.03	Dead	0.43	0.49	-0.0310324
P-0012160-T01-IM5	Brain metastasis	Non-Small Cell Lung Cancer	62.31	Female	33.22	Dead	0.464	2.17	-0.0310324
P-0012367-T01-IM5	Brain metastasis	Ovarian Cancer	62.09	Female	0	Alive	0.49	1.51	-0.0310324
P-0008518-T01-IM5	Brain metastasis	Head and Neck Cancer	69.66	Male	7.33	Dead	0.522	1.31	-0.0310324
P-0003727-T01-IM5	Brain metastasis	Breast Cancer	51.07	Female	9.76	Dead	0.638	2.93	-0.0310324
P-0017924-T01-IM6	Brain metastasis	Non-Small Cell Lung Cancer	68.16	Male	3.65	Alive	0.279	0.53	-0.209732
P-0020124-T01-IM6	Brain metastasis	Non-Small Cell Lung Cancer	58.24	Male	37.95	Alive	0.339	0.14	-0.209732
P-0020458-T01-IM6	Brain metastasis	Non-Small Cell Lung Cancer	64.8	Female	40.94	Alive	0.418	0.6	-0.209732
P-0018422-T01-IM6	Brain metastasis	Melanoma	56.84	Male	41.86	Dead	0.467	2.62	-0.209732
P-0019240-T01-IM6	Brain metastasis	Head and Neck Cancer	58.63	Male	3.42	Dead	0.591	2.71	-0.209732
P-0028635-T03-IM6	Brain metastasis	Melanoma	NA	Male	NA	Alive	0	0	-3.32193
P-0032105-T04-IM6	Brain metastasis	Non-Small Cell Lung Cancer	66.37	Female	20.76	Alive	0	0.1	-3.32193
P-0046594-T01-IM6	Brain metastasis	Non-Small Cell Lung Cancer	83.35	Female	1.68	Alive	0	0.11	-3.32193
P-0046181-T02-IM6	Brain metastasis	Germ Cell Tumor	28.37	Male	1.51	Dead	0.131	0.38	-3.32193
P-0047991-T02-IM6	Brain metastasis	Thyroid Cancer	17.74	Female	12.48	Alive	0.181	0.41	-3.32193
P-0009543-T02-IM5	Brain metastasis	Prostate Cancer	50.9	Male	19.38	Dead	0.505	1.28	-3.32193

## Sheet: Table S2
	Table S2 Clinical characteristics and immunotherapy information of 109 NSCLC patients received ICI agents
Unique Subject Identifier	Sample ID	Age	Sex	Smoking status	Histology	PD-L1 expression	OS (months)	OS status	Response	Therapy target	Therapy drug	Sequencing platform
CA209012-13-156	1	70	Female	Former	LUSC	Weak	1.4127	Dead	PD	PD-1 plus CTLA-4	Nivolumab+Ipilimumab	HiSeq 2000/2500/4000(Illumina)
CA209012-13-166	2	72	Male	Former	LUSC	Strong	6.8008	Dead	PR	PD-1 plus CTLA-4	Nivolumab+Ipilimumab	HiSeq 2000/2500/4000(Illumina)
CA209012-13-170	3	61	Female	Never	LUSC	Strong	1.4784	Alive	SD	PD-1 plus CTLA-4	Nivolumab+Ipilimumab	HiSeq 2000/2500/4000(Illumina)
CA209012-10-182	4	64	Male	current	LUSC	Weak	3.7782	Dead	SD	PD-1 plus CTLA-4	Nivolumab+Ipilimumab	HiSeq 2000/2500/4000(Illumina)
CA209012-10-187	5	57	Male	Never	LUSC	Negative	7.5565	Dead	SD	PD-1 plus CTLA-4	Nivolumab+Ipilimumab	HiSeq 2000/2500/4000(Illumina)
CA209012-13-195	6	67	Female	Former	LUSC	Negative	3.7125	Dead	SD	PD-1 plus CTLA-4	Nivolumab+Ipilimumab	HiSeq 2000/2500/4000(Illumina)
CA209012-10-200	7	56	Male	Former	LUSC	Weak	38.6037	Alive	PR	PD-1 plus CTLA-4	Nivolumab+Ipilimumab	HiSeq 2000/2500/4000(Illumina)
CA209012-10-211	8	58	Male	Former	LUSC	Strong	2.9897	Dead	SD	PD-1 plus CTLA-4	Nivolumab+Ipilimumab	HiSeq 2000/2500/4000(Illumina)
CA209012-10-219	9	68	Female	Former	LUSC	Weak	7.7536	Dead	SD	PD-1 plus CTLA-4	Nivolumab+Ipilimumab	HiSeq 2000/2500/4000(Illumina)
CA209012-13-234	10	72	Male	Former	LUSC	Weak	5.4209	Dead	SD	PD-1 plus CTLA-4	Nivolumab+Ipilimumab	HiSeq 2000/2500/4000(Illumina)
CA209012-10-238	11	58	Female	Never	LUSC	Negative	7.8193	Dead	SD	PD-1 plus CTLA-4	Nivolumab+Ipilimumab	HiSeq 2000/2500/4000(Illumina)
CA209012-10-239	12	82	Male	Former	LUSC	Weak	26.152	Alive	PR	PD-1 plus CTLA-4	Nivolumab+Ipilimumab	HiSeq 2000/2500/4000(Illumina)
CA209012-10-252	13	76	Male	Never	LUSC	Unknown	23.9507	Dead	SD	PD-1 plus CTLA-4	Nivolumab+Ipilimumab	HiSeq 2000/2500/4000(Illumina)
CA209012-13-260	14	43	Female	Former	LUSC	Weak	1.6756	Dead	PD	PD-1 plus CTLA-4	Nivolumab+Ipilimumab	HiSeq 2000/2500/4000(Illumina)
CA209012-13-273	15	53	Female	current	LUSC	Negative	0.0329	Alive	PD	PD-1 plus CTLA-4	Nivolumab+Ipilimumab	HiSeq 2000/2500/4000(Illumina)
CA209012-10-275	16	67	Male	Never	LUSC	Negative	3.6468	Dead	SD	PD-1 plus CTLA-4	Nivolumab+Ipilimumab	HiSeq 2000/2500/4000(Illumina)
CA209012-10-285	17	68	Female	Never	LUSC	Strong	12.0903	Dead	SD	PD-1 plus CTLA-4	Nivolumab+Ipilimumab	HiSeq 2000/2500/4000(Illumina)
CA209012-13-293	18	69	Female	Former	LUSC	Weak	29.7331	Alive	PR	PD-1 plus CTLA-4	Nivolumab+Ipilimumab	HiSeq 2000/2500/4000(Illumina)
CA209012-13-296	19	59	Male	Former	LUSC	Weak	28.7803	Alive	PR	PD-1 plus CTLA-4	Nivolumab+Ipilimumab	HiSeq 2000/2500/4000(Illumina)
CA209012-10-324	20	54	Male	current	LUSC	Weak	1.4456	Dead	PD	PD-1 plus CTLA-4	Nivolumab+Ipilimumab	HiSeq 2000/2500/4000(Illumina)
CA209012-10-345	21	74	Female	Former	LUSC	Weak	21.5852	Alive	CR	PD-1 plus CTLA-4	Nivolumab+Ipilimumab	HiSeq 2000/2500/4000(Illumina)
CA209012-10-346	22	72	Male	Former	LUSC	Negative	2.4969	Dead	PD	PD-1 plus CTLA-4	Nivolumab+Ipilimumab	HiSeq 2000/2500/4000(Illumina)
CA209012-10-347	23	75	Female	Former	LUSC	Weak	7.9836	Dead	PR	PD-1 plus CTLA-4	Nivolumab+Ipilimumab	HiSeq 2000/2500/4000(Illumina)
CA209012-10-352	24	85	Female	Former	LUSC	Negative	2.2669	Dead	PD	PD-1 plus CTLA-4	Nivolumab+Ipilimumab	HiSeq 2000/2500/4000(Illumina)
CA209012-10-353	25	65	Male	Former	LUSC	Weak	22.1437	Dead	SD	PD-1 plus CTLA-4	Nivolumab+Ipilimumab	HiSeq 2000/2500/4000(Illumina)
CA209012-13-358	26	60	Female	current	LUSC	Weak	23	Alive	PR	PD-1 plus CTLA-4	Nivolumab+Ipilimumab	HiSeq 2000/2500/4000(Illumina)
CA209012-10-361	27	55	Male	current	LUSC	Unknown	4.1068	Dead	SD	PD-1 plus CTLA-4	Nivolumab+Ipilimumab	HiSeq 2000/2500/4000(Illumina)
CA209012-13-375	28	77	Female	Former	LUSC	Strong	17.0513	Dead	SD	PD-1 plus CTLA-4	Nivolumab+Ipilimumab	HiSeq 2000/2500/4000(Illumina)
CA209012-10-381	29	50	Female	current	LUSC	Negative	2.5955	Dead	PD	PD-1 plus CTLA-4	Nivolumab+Ipilimumab	HiSeq 2000/2500/4000(Illumina)
CA209012-13-389	30	75	Male	Former	LUSC	Weak	21.191	Alive	PR	PD-1 plus CTLA-4	Nivolumab+Ipilimumab	HiSeq 2000/2500/4000(Illumina)
CA209012-13-392	31	67	Female	current	LUSC	Weak	2.3326	Dead	PD	PD-1 plus CTLA-4	Nivolumab+Ipilimumab	HiSeq 2000/2500/4000(Illumina)
CA209012-10-395	32	50	Female	Former	LUSC	Strong	18.9897	Alive	CR	PD-1 plus CTLA-4	Nivolumab+Ipilimumab	HiSeq 2000/2500/4000(Illumina)
CA209012-16-401	33	74	Male	Former	LUSC	Negative	21.6181	Alive	PR	PD-1 plus CTLA-4	Nivolumab+Ipilimumab	HiSeq 2000/2500/4000(Illumina)
CA209012-13-410	34	76	Male	Former	LUSC	Strong	22.34	Alive	PR	PD-1 plus CTLA-4	Nivolumab+Ipilimumab	HiSeq 2000/2500/4000(Illumina)
CA209012-13-414	35	66	Female	Former	LUSC	Unknown	2.3326	Dead	PD	PD-1 plus CTLA-4	Nivolumab+Ipilimumab	HiSeq 2000/2500/4000(Illumina)
CA209012-16-418	36	62	Female	Former	LUSC	Negative	13.3388	Dead	SD	PD-1 plus CTLA-4	Nivolumab+Ipilimumab	HiSeq 2000/2500/4000(Illumina)
CA209012-10-424	37	57	Female	Former	LUSC	Strong	19.0226	Alive	PR	PD-1 plus CTLA-4	Nivolumab+Ipilimumab	HiSeq 2000/2500/4000(Illumina)
CA209012-10-429	38	66	Male	Former	LUSC	Unknown	7.8193	Dead	PR	PD-1 plus CTLA-4	Nivolumab+Ipilimumab	HiSeq 2000/2500/4000(Illumina)
CA209012-13-436	39	68	Female	Never	LUSC	Weak	0.03	Alive	NE	PD-1 plus CTLA-4	Nivolumab+Ipilimumab	HiSeq 2000/2500/4000(Illumina)
CA209012-10-437	40	73	Male	Former	LUSC	Weak	8.115	Dead	PR	PD-1 plus CTLA-4	Nivolumab+Ipilimumab	HiSeq 2000/2500/4000(Illumina)
CA209012-10-445	41	53	Male	Former	LUSC	Negative	13.5359	Alive	CR	PD-1 plus CTLA-4	Nivolumab+Ipilimumab	HiSeq 2000/2500/4000(Illumina)
CA209012-10-446	42	59	Male	Former	LUSC	Weak	3.9425	Dead	SD	PD-1 plus CTLA-4	Nivolumab+Ipilimumab	HiSeq 2000/2500/4000(Illumina)
CA209012-10-468	43	58	Female	Former	LUSC	Negative	5.0924	Dead	SD	PD-1 plus CTLA-4	Nivolumab+Ipilimumab	HiSeq 2000/2500/4000(Illumina)
CA209012-13-212	44	63	Male	Former	LUSC	Weak	0.3285	Dead	NE	PD-1 plus CTLA-4	Nivolumab+Ipilimumab	HiSeq 2000/2500/4000(Illumina)
CA209012-13-218	45	56	Male	Never	LUSC	Weak	2.2341	Dead	NE	PD-1 plus CTLA-4	Nivolumab+Ipilimumab	HiSeq 2000/2500/4000(Illumina)
CA209012-14-228	46	69	Male	Former	LUSC	Strong	3.3183	Dead	SD	PD-1 plus CTLA-4	Nivolumab+Ipilimumab	HiSeq 2000/2500/4000(Illumina)
CA209012-14-231	47	66	Male	Former	LUSC	Weak	2.1027	Dead	PD	PD-1 plus CTLA-4	Nivolumab+Ipilimumab	HiSeq 2000/2500/4000(Illumina)
CA209012-13-235	48	51	Male	Never	LUSC	Negative	2.2998	Alive	SD	PD-1 plus CTLA-4	Nivolumab+Ipilimumab	HiSeq 2000/2500/4000(Illumina)
CA209012-10-240	49	55	Female	Never	LUSC	Negative	11.6632	Dead	SD	PD-1 plus CTLA-4	Nivolumab+Ipilimumab	HiSeq 2000/2500/4000(Illumina)
CA209012-13-244	50	63	Male	Former	LUSC	Negative	10.6119	Dead	SD	PD-1 plus CTLA-4	Nivolumab+Ipilimumab	HiSeq 2000/2500/4000(Illumina)
CA209012-13-247	51	56	Female	Former	LUSC	Negative	29.9302	Alive	PR	PD-1 plus CTLA-4	Nivolumab+Ipilimumab	HiSeq 2000/2500/4000(Illumina)
CA209012-4-254	52	67	Male	Former	LUSC	Negative	30.3244	Alive	PR	PD-1 plus CTLA-4	Nivolumab+Ipilimumab	HiSeq 2000/2500/4000(Illumina)
CA209012-10-256	53	46	Female	Former	LUSC	Weak	1.3799	Dead	PD	PD-1 plus CTLA-4	Nivolumab+Ipilimumab	HiSeq 2000/2500/4000(Illumina)
CA209012-16-281	54	42	Female	current	LUSC	Negative	5.1581	Dead	SD	PD-1 plus CTLA-4	Nivolumab+Ipilimumab	HiSeq 2000/2500/4000(Illumina)
CA209012-16-286	55	71	Male	Former	LUSC	Negative	2.1027	Dead	PD	PD-1 plus CTLA-4	Nivolumab+Ipilimumab	HiSeq 2000/2500/4000(Illumina)
CA209012-5-300	56	63	Female	Former	LUSC	Negative	6.5051	Dead	SD	PD-1 plus CTLA-4	Nivolumab+Ipilimumab	HiSeq 2000/2500/4000(Illumina)
CA209012-8-316	57	61	Female	Former	LUSC	Negative	2.037	Dead	PD	PD-1 plus CTLA-4	Nivolumab+Ipilimumab	HiSeq 2000/2500/4000(Illumina)
CA209012-10-325	58	56	Female	Never	LUSC	Weak	1.8727	Dead	NE	PD-1 plus CTLA-4	Nivolumab+Ipilimumab	HiSeq 2000/2500/4000(Illumina)
CA209012-13-327	59	56	Female	Never	LUSC	Weak	2.3326	Dead	PD	PD-1 plus CTLA-4	Nivolumab+Ipilimumab	HiSeq 2000/2500/4000(Illumina)
CA209012-14-329	60	73	Female	Former	LUSC	Weak	24.3121	Alive	PR	PD-1 plus CTLA-4	Nivolumab+Ipilimumab	HiSeq 2000/2500/4000(Illumina)
CA209012-13-354	61	72	Male	Former	LUSC	Negative	1.7084	Dead	NE	PD-1 plus CTLA-4	Nivolumab+Ipilimumab	HiSeq 2000/2500/4000(Illumina)
CA209012-13-370	62	87	Male	Never	LUSC	Weak	22.9979	Dead	PR	PD-1 plus CTLA-4	Nivolumab+Ipilimumab	HiSeq 2000/2500/4000(Illumina)
CA209012-14-374	63	75	Male	Former	LUSC	Strong	21.8809	Alive	PR	PD-1 plus CTLA-4	Nivolumab+Ipilimumab	HiSeq 2000/2500/4000(Illumina)
CA209012-13-380	64	74	Female	current	LUSC	Weak	20.0411	Alive	PR	PD-1 plus CTLA-4	Nivolumab+Ipilimumab	HiSeq 2000/2500/4000(Illumina)
CA209012-10-384	65	69	Female	Never	LUSC	Negative	4.7639	Alive	SD	PD-1 plus CTLA-4	Nivolumab+Ipilimumab	HiSeq 2000/2500/4000(Illumina)
CA209012-10-396	66	76	Male	Former	LUSC	Negative	0.0329	Alive	NE	PD-1 plus CTLA-4	Nivolumab+Ipilimumab	HiSeq 2000/2500/4000(Illumina)
CA209012-13-399	67	71	Female	Former	LUSC	Weak	2.5298	Dead	PD	PD-1 plus CTLA-4	Nivolumab+Ipilimumab	HiSeq 2000/2500/4000(Illumina)
CA209012-1-439	68	61	Male	Former	LUSC	Weak	7.9507	Dead	SD	PD-1 plus CTLA-4	Nivolumab+Ipilimumab	HiSeq 2000/2500/4000(Illumina)
CA209012-13-442	69	67	Female	Former	LUSC	Weak	2.6283	Dead	PD	PD-1 plus CTLA-4	Nivolumab+Ipilimumab	HiSeq 2000/2500/4000(Illumina)
CA209012-10-444	70	83	Male	Former	LUSC	Unknown	1.2813	Dead	NE	PD-1 plus CTLA-4	Nivolumab+Ipilimumab	HiSeq 2000/2500/4000(Illumina)
CA209012-14-447	71	71	Female	Former	LUSC	Weak	3.5154	Dead	SD	PD-1 plus CTLA-4	Nivolumab+Ipilimumab	HiSeq 2000/2500/4000(Illumina)
CA209012-1-454	72	47	Male	Never	LUSC	Weak	2.2998	Dead	PD	PD-1 plus CTLA-4	Nivolumab+Ipilimumab	HiSeq 2000/2500/4000(Illumina)
CA209012-4-463	73	57	Female	Former	LUSC	Weak	16.46	Alive	PR	PD-1 plus CTLA-4	Nivolumab+Ipilimumab	HiSeq 2000/2500/4000(Illumina)
CA209012-1-467	74	42	Male	Former	LUSC	Weak	7.9836	Dead	SD	PD-1 plus CTLA-4	Nivolumab+Ipilimumab	HiSeq 2000/2500/4000(Illumina)
CA209012-14-472	75	51	Female	Former	LUSC	Negative	14.883	Alive	CR	PD-1 plus CTLA-4	Nivolumab+Ipilimumab	HiSeq 2000/2500/4000(Illumina)
	AL4602	59	Male	Former	LUAD	Strong	8.36667	Alive	SD	PD-1	Pembrolizumab	HiSeq 2000(Illumina)
	AU5884	64	Male	Former	LUAD	Weak	1.83333	Dead	PD	PD-1	Pembrolizumab	HiSeq 2000(Illumina)
	BL3403	73	Female	Former	LUAD	Weak	6.5	Dead	SD	PD-1	Pembrolizumab	HiSeq 2000(Illumina)
	CA9903	57	Male	Former	LUAD	Strong	14.5	Dead	PR	PD-1	Pembrolizumab	HiSeq 2000(Illumina)
	CU9061	57	Male	Former	LUSC	Weak	3.96667	Alive	SD	PD-1	Pembrolizumab	HiSeq 2000(Illumina)
	DI6359	61	Female	Current	LUAD	Strong	9.8	Alive	PR	PD-1	Pembrolizumab	HiSeq 2000(Illumina)
	DM123062	50	Male	Never	LUAD	Weak	1.9	Dead	PD	PD-1	Pembrolizumab	HiSeq 2000(Illumina)
	FR9547	65	Female	Current	LUAD	Strong	4.2	Alive	PR	PD-1	Pembrolizumab	HiSeq 2000(Illumina)
	GR0134	80	Male	Former	LUAD	Negative	8.3	Dead	PR	PD-1	Pembrolizumab	HiSeq 2000(Illumina)
	GR4788	59	Male	Current	LUSC	Negative	1.86667	Dead	PD	PD-1	Pembrolizumab	HiSeq 2000(Illumina)
	HE3202	63	Female	Former	LUAD	Strong	14.6667	Alive	PR	PD-1	Pembrolizumab	HiSeq 2000(Illumina)
	JB112852	60	Male	Never	LUAD	Negative	3.26667	Dead	PD	PD-1	Pembrolizumab	HiSeq 2000(Illumina)
	KA3947	64	Female	Former	LUAD	Strong	8.13333	Dead	SD	PD-1	Pembrolizumab	HiSeq 2000(Illumina)
	LO3793	62	Female	Former	LUAD	Weak	3.5	Dead	SD	PD-1	Pembrolizumab	HiSeq 2000(Illumina)
	LO5004	56	Female	Former	LUAD	Weak	6.3	Dead	SD	PD-1	Pembrolizumab	HiSeq 2000(Illumina)
	M4945	66	Male	Former	LUAD	Unknown	14.6	Alive	PR	PD-1	Pembrolizumab	HiSeq 2000(Illumina)
	MA7027	56	Male	Former	LUAD	Weak	1.8	Dead	PD	PD-1	Pembrolizumab	HiSeq 2000(Illumina)
	NI9507	41	Female	Current	LUAD	Weak	1.86667	Dead	PD	PD-1	Pembrolizumab	HiSeq 2000(Illumina)
	R7495_2	63	Male	Former	LUAD	Weak	1.36667	Dead	PD	PD-1	Pembrolizumab	HiSeq 2000(Illumina)
	RH090935	78	Female	Former	LUAD	Strong	10.4333	Alive	PR	PD-1	Pembrolizumab	HiSeq 2000(Illumina)
	RI1933	60	Female	Former	LUAD	Strong	16.6	Alive	PR	PD-1	Pembrolizumab	HiSeq 2000(Illumina)
	RO3338	71	Male	Former	LUAD	Weak	2.13333	Dead	PD	PD-1	Pembrolizumab	HiSeq 2000(Illumina)
	SA9755	63	Female	Former	NA	Weak	8.36667	Alive	PR	PD-1	Pembrolizumab	HiSeq 2000(Illumina)
	SB010944	68	Male	Never	LUSC	Unknown	27.3	Alive	PR	PD-1	Pembrolizumab	HiSeq 2000(Illumina)
	SC0899	64	Female	Current	LUAD	Weak	12.5667	Alive	PR	PD-1	Pembrolizumab	HiSeq 2000(Illumina)
	SC6470	59	Male	Current	LUAD	Weak	8.33333	Dead	SD	PD-1	Pembrolizumab	HiSeq 2000(Illumina)
	SR070761	51	Female	Former	LUSC	Negative	3.43333	Dead	PD	PD-1	Pembrolizumab	HiSeq 2000(Illumina)
	TU0428	66	Male	Current	LUAD	Negative	2.06667	Dead	PD	PD-1	Pembrolizumab	HiSeq 2000(Illumina)
	VA1330	71	Female	Former	LUAD	Unknown	4.13333	Dead	SD	PD-1	Pembrolizumab	HiSeq 2000(Illumina)
	VA7859	57	Female	Former	LUAD	Unknown	6.26667	Dead	SD	PD-1	Pembrolizumab	HiSeq 2000(Illumina)
	WA7899	49	Male	Never	LUAD	Strong	1.9	Dead	PD	PD-1	Pembrolizumab	HiSeq 2000(Illumina)
	Y2087	68	Female	Never	LUAD	Weak	8.33333	Dead	SD	PD-1	Pembrolizumab	HiSeq 2000(Illumina)
	ZA6505	76	Female	Never	LUAD	Negative	1.93333	Dead	PD	PD-1	Pembrolizumab	HiSeq 2000(Illumina)
	ZA6965	57	Female	Former	LUAD	Strong	4.43333	Alive	PR	PD-1	Pembrolizumab	HiSeq 2000(Illumina)

## Sheet: Table S3
Table S3 Clinical characteristics and immunotherapy information of 631 SKCM patients received ICI agents
Sample ID	Age	Sex	Stage	OS (months)	OS status	Response status	Therapy target	Therapy drug	Sequencing platform
Patient1	NA	Female	M1c	9.43333	Dead	PD	CTLA-4 plus PD-1/PD-L1	Ipilimumab+Pembrolizumab	HiSeq(Illumina)
Patient10	NA	Female	M1c	37.9667	Dead	CR/PR	CTLA-4 plus PD-1/PD-L1	Ipilimumab+Pembrolizumab	HiSeq(Illumina)
Patient100	NA	Female	M1c	31.2667	Dead	CR/PR	CTLA-4 plus PD-1/PD-L1	Ipilimumab+Nivolumab	HiSeq(Illumina)
Patient104	NA	Female	M1c	26.3	Alive	CR/PR	PD-1/PD-L1	Pembrolizumab	HiSeq(Illumina)
Patient105	NA	Female	M1c	17.3667	Dead	MR	PD-1/PD-L1	Pembrolizumab	HiSeq(Illumina)
Patient106	NA	Female	M1c	26	Alive	CR/PR	PD-1/PD-L1	Pembrolizumab	HiSeq(Illumina)
Patient11	NA	Female	M1c	5.33333	Dead	PD	CTLA-4 plus PD-1/PD-L1	Ipilimumab+Pembrolizumab	HiSeq(Illumina)
Patient110	NA	Female	M1c	16.8667	Alive	PD	PD-1/PD-L1	Pembrolizumab	HiSeq(Illumina)
Patient112	NA	Female	M1c	17.3667	Dead	PD	PD-1/PD-L1	Nivolumab	HiSeq(Illumina)
Patient116	NA	Female	M1c	3.93333	Dead	PD	PD-1/PD-L1	Nivolumab	HiSeq(Illumina)
Patient117	NA	Female	M1c	9.83333	Dead	PD	CTLA-4 plus PD-1/PD-L1	Ipilimumab+Pembrolizumab	HiSeq(Illumina)
Patient118	NA	Female	M1c	43.8667	Alive	CR/PR	CTLA-4 plus PD-1/PD-L1	Ipilimumab+Pembrolizumab	HiSeq(Illumina)
Patient119	NA	Female	M1c	8.66667	Dead	PD	CTLA-4 plus PD-1/PD-L1	Ipilimumab+Pembrolizumab	HiSeq(Illumina)
Patient120	NA	Female	M1c	43.7	Alive	CR/PR	CTLA-4 plus PD-1/PD-L1	Ipilimumab+Pembrolizumab	HiSeq(Illumina)
Patient121	NA	Female	M1c	43.5333	Alive	CR/PR	CTLA-4 plus PD-1/PD-L1	Ipilimumab+Pembrolizumab	HiSeq(Illumina)
Patient130	NA	Female	M1c	6.4	Dead	PD	PD-1/PD-L1	Nivolumab	HiSeq(Illumina)
Patient137	NA	Female	M1c	25.7333	Alive	CR/PR	PD-1/PD-L1	Pembrolizumab	HiSeq(Illumina)
Patient14	NA	Female	M1b	6.2	Dead	PD	PD-1/PD-L1	Pembrolizumab	HiSeq(Illumina)
Patient141	NA	Female	M1c	29.1667	Alive	CR/PR	PD-1/PD-L1	Nivolumab	HiSeq(Illumina)
Patient142	NA	Female	M1a	33.2	Alive	SD	PD-1/PD-L1	Pembrolizumab	HiSeq(Illumina)
Patient146	NA	Female	M1c	20.4	Alive	CR/PR	PD-1/PD-L1	Pembrolizumab	HiSeq(Illumina)
Patient148	NA	Female	M1a	26.4	Alive	CR/PR	PD-1/PD-L1	Pembrolizumab	HiSeq(Illumina)
Patient15	NA	Female	M1c	4.96667	Dead	CR/PR	CTLA-4 plus PD-1/PD-L1	Ipilimumab+Pembrolizumab	HiSeq(Illumina)
Patient154	NA	Female	M0	21.1667	Alive	SD	PD-1/PD-L1	Pembrolizumab	HiSeq(Illumina)
Patient159	NA	Female	M1c	9.6	Alive	SD	CTLA-4 plus PD-1/PD-L1	Ipilimumab+Pembrolizumab	HiSeq(Illumina)
Patient166	NA	Female	M1c	6.83333	Dead	CR/PR	PD-1/PD-L1	Nivolumab	HiSeq(Illumina)
Patient167	NA	Female	M1c	9.4	Dead	PD	PD-1/PD-L1	Nivolumab	HiSeq(Illumina)
Patient173	NA	Female	M1c	1.4	Dead	PD	PD-1/PD-L1	Pembrolizumab	HiSeq(Illumina)
Patient179	NA	Female	M1b	21.7667	Alive	CR/PR	PD-1/PD-L1	Pembrolizumab	HiSeq(Illumina)
Patient181	NA	Female	M1c	15.8667	Alive	CR/PR	PD-1/PD-L1	Nivolumab	HiSeq(Illumina)
Patient182	NA	Female	M1c	24.9333	Dead	PD	PD-1/PD-L1	Nivolumab	HiSeq(Illumina)
Patient187	NA	Female	M1a	20.5667	Alive	CR/PR	CTLA-4 plus PD-1/PD-L1	Ipilimumab+Pembrolizumab	HiSeq(Illumina)
Patient189	NA	Female	M1c	23.9333	Alive	CR/PR	PD-1/PD-L1	Pembrolizumab	HiSeq(Illumina)
Patient192	NA	Female	M1c	9.66667	Alive	CR/PR	CTLA-4 plus PD-1/PD-L1	Ipilimumab+Pembrolizumab	HiSeq(Illumina)
Patient193	NA	Female	M0	21.9667	Alive	SD	PD-1/PD-L1	Pembrolizumab	HiSeq(Illumina)
Patient197	NA	Female	M1c	32	Alive	CR/PR	PD-1/PD-L1	Nivolumab	HiSeq(Illumina)
Patient20	NA	Female	M1c	8.06667	Dead	PD	CTLA-4 plus PD-1/PD-L1	Ipilimumab+Nivolumab	HiSeq(Illumina)
Patient205	NA	Female	M1c	13.0667	Dead	PD	PD-1/PD-L1	Pembrolizumab	HiSeq(Illumina)
Patient21	NA	Female	M1c	30.2	Alive	CR/PR	CTLA-4 plus PD-1/PD-L1	Ipilimumab+Pembrolizumab	HiSeq(Illumina)
Patient30	NA	Female	M1c	7.1	Dead	SD	CTLA-4 plus PD-1/PD-L1	Ipilimumab+Pembrolizumab	HiSeq(Illumina)
Patient32	NA	Female	M1c	1.76667	Dead	PD	CTLA-4 plus PD-1/PD-L1	Ipilimumab+Pembrolizumab	HiSeq(Illumina)
Patient33	NA	Female	M1c	55.9667	Alive	CR/PR	CTLA-4 plus PD-1/PD-L1	Ipilimumab+Pembrolizumab	HiSeq(Illumina)
Patient40	NA	Female	M1c	15.6	Dead	PD	PD-1/PD-L1	Nivolumab	HiSeq(Illumina)
Patient47	NA	Female	M1c	31.2333	Alive	PD	PD-1/PD-L1	Nivolumab	HiSeq(Illumina)
Patient48	NA	Female	M1c	1.76667	Dead	PD	PD-1/PD-L1	Pembrolizumab	HiSeq(Illumina)
Patient49	NA	Female	M1c	54.5	Alive	CR/PR	CTLA-4 plus PD-1/PD-L1	Ipilimumab+Nivolumab	HiSeq(Illumina)
Patient50	NA	Female	M1c	5.83333	Dead	MR	CTLA-4 plus PD-1/PD-L1	Ipilimumab+Pembrolizumab	HiSeq(Illumina)
Patient6	NA	Female	M1b	22.9	Dead	SD	CTLA-4 plus PD-1/PD-L1	Ipilimumab+Pembrolizumab	HiSeq(Illumina)
Patient61	NA	Female	M1c	32.9	Alive	SD	CTLA-4 plus PD-1/PD-L1	Ipilimumab+Nivolumab	HiSeq(Illumina)
Patient62	NA	Female	M1c	33.3667	Alive	CR/PR	CTLA-4 plus PD-1/PD-L1	Ipilimumab+Nivolumab	HiSeq(Illumina)
Patient63	NA	Female	M1c	5.93333	Dead	PD	CTLA-4 plus PD-1/PD-L1	Ipilimumab+Nivolumab	HiSeq(Illumina)
Patient67	NA	Female	M1c	4.53333	Dead	PD	PD-1/PD-L1	Nivolumab	HiSeq(Illumina)
Patient77	NA	Female	M1c	14.8	Dead	PD	PD-1/PD-L1	Pembrolizumab	HiSeq(Illumina)
Patient78	NA	Female	M1b	11.8667	Dead	PD	PD-1/PD-L1	Pembrolizumab	HiSeq(Illumina)
Patient79	NA	Female	M1c	28.3	Alive	PD	PD-1/PD-L1	Pembrolizumab	HiSeq(Illumina)
Patient84	NA	Female	M1c	5.46667	Dead	PD	CTLA-4 plus PD-1/PD-L1	Ipilimumab+Pembrolizumab	HiSeq(Illumina)
Patient87	NA	Female	M1c	42.1	Alive	CR/PR	CTLA-4 plus PD-1/PD-L1	Ipilimumab+Pembrolizumab	HiSeq(Illumina)
Patient9	NA	Female	M0	32.1	Alive	PD	PD-1/PD-L1	Nivolumab	HiSeq(Illumina)
Patient94	NA	Female	M1c	1.33333	Dead	PD	CTLA-4 plus PD-1/PD-L1	Ipilimumab+Pembrolizumab	HiSeq(Illumina)
Patient98	NA	Female	M1b	22.7667	Dead	PD	PD-1/PD-L1	Nivolumab	HiSeq(Illumina)
pt0346	43	Female	M1b	35.3	Dead	CR/PR	CTLA-4	Ipilimumab/Tremelimumab	HiSeq 2000(Illumina)
pt04885	49	Female	M0	25.5667	Alive	CR/PR	CTLA-4	Ipilimumab/Tremelimumab	HiSeq 2000(Illumina)
pt06670	79	Female	M0	45.0333	Dead	CR/PR	CTLA-4	Ipilimumab/Tremelimumab	HiSeq 2000(Illumina)
Pt1	66	Female	M1b	20.2333	Dead	PD	PD-1/PD-L1	Pembrolizumab/Nivolumab	HiSeq 2000(Illumina)
pt100	61	Female	M1c	3.33333	Dead	PD	CTLA-4	Ipilimumab	HiSeq 2500(Illumina)
pt108	45	Female	M1c	7.9	Dead	SD	CTLA-4	Ipilimumab	HiSeq 2500(Illumina)
pt110	43	Female	M1b	8.33333	Dead	PD	CTLA-4	Ipilimumab	HiSeq 2500(Illumina)
pt117	43	Female	M1c	10.4333	Dead	PD	CTLA-4	Ipilimumab	HiSeq 2500(Illumina)
pt120	50	Female	M1c	28.4333	Dead	SD	CTLA-4	Ipilimumab	HiSeq 2500(Illumina)
pt123	25	Female	M1c	11.0667	Dead	PD	CTLA-4	Ipilimumab	HiSeq 2500(Illumina)
Pt13	53	Female	M1c	30.5667	Alive	CR/PR	PD-1/PD-L1	Pembrolizumab/Nivolumab	HiSeq 2000(Illumina)
pt131	29	Female	M1c	2.7	Dead	PD	CTLA-4	Ipilimumab	HiSeq 2500(Illumina)
pt132	39	Female	M1c	49.2667	Dead	SD	CTLA-4	Ipilimumab	HiSeq 2500(Illumina)
pt134	48	Female	M1c	5.43333	Dead	PD	CTLA-4	Ipilimumab	HiSeq 2500(Illumina)
pt138	35	Female	M1c	2.8	Dead	PD	CTLA-4	Ipilimumab	HiSeq 2500(Illumina)
Pt14	27	Female	M1c	1.8	Alive	PD	PD-1/PD-L1	Pembrolizumab/Nivolumab	HiSeq 2000(Illumina)
pt141	69	Female	M1c	2.86667	Dead	SD	CTLA-4	Ipilimumab	HiSeq 2500(Illumina)
pt143	68	Female	M1b	27.0333	Dead	PD	CTLA-4	Ipilimumab	HiSeq 2500(Illumina)
pt145	55	Female	M1c	7.03333	Dead	PD	CTLA-4	Ipilimumab	HiSeq 2500(Illumina)
pt147	50	Female	M1c	3.83333	Dead	PD	CTLA-4	Ipilimumab	HiSeq 2500(Illumina)
pt1509	54	Female	M1c	54.7667	Alive	CR/PR	CTLA-4	Ipilimumab/Tremelimumab	HiSeq 2000(Illumina)
pt154	57	Female	M1a	22.9333	Alive	CR/PR	CTLA-4	Ipilimumab	HiSeq 2500(Illumina)
pt155	67	Female	M1a	3	Dead	SD	CTLA-4	Ipilimumab	HiSeq 2500(Illumina)
pt156	55	Female	M0	26.6	Alive	PD	CTLA-4	Ipilimumab	HiSeq 2500(Illumina)
pt159	74	Female	M1b	32.3667	Alive	CR/PR	CTLA-4	Ipilimumab	HiSeq 2500(Illumina)
pt15C	43	Female	NA	15.5333	Dead	PD	PD-1/PD-L1	Pembrolizumab	HiSeq 2000/2500(Illumina)
pt1650	71	Female	M1c	32.8667	Dead	CR/PR	CTLA-4	Ipilimumab/Tremelimumab	HiSeq 2000(Illumina)
pt166	52	Female	M1c	1.8	Dead	PD	CTLA-4	Ipilimumab	HiSeq 2500(Illumina)
pt167	47	Female	M1c	2.33333	Dead	PD	CTLA-4	Ipilimumab	HiSeq 2500(Illumina)
pt172	75	Female	M1b	1.23333	Dead	PD	CTLA-4	Ipilimumab	HiSeq 2500(Illumina)
pt173	57	Female	M1c	9.03333	Dead	PD	CTLA-4	Ipilimumab	HiSeq 2500(Illumina)
pt175	36	Female	M1b	5.33333	Dead	PD	CTLA-4	Ipilimumab	HiSeq 2500(Illumina)
pt180	71	Female	M1c	6.43333	Dead	PD	CTLA-4	Ipilimumab	HiSeq 2500(Illumina)
pt183	59	Female	M0	21.7333	Dead	PD	CTLA-4	Ipilimumab	HiSeq 2500(Illumina)
pt189	44	Female	M0	21.7667	Alive	SD	CTLA-4	Ipilimumab	HiSeq 2500(Illumina)
pt18A	66	Female	NA	17.9667	Dead	PD	CTLA-4 plus PD-1/PD-L1	Ipilimumab+Pembrolizumab	HiSeq 2000/2500(Illumina)
pt18C	66	Female	NA	17.9667	Dead	PD	CTLA-4 plus PD-1/PD-L1	Ipilimumab+Pembrolizumab	HiSeq 2000/2500(Illumina)
pt197	71	Female	M1c	1.26667	Dead	PD	CTLA-4	Ipilimumab	HiSeq 2500(Illumina)
pt1D	48	Female	NA	18.0667	Dead	PD	CTLA-4 plus PD-1/PD-L1	Ipilimumab+Pembrolizumab	HiSeq 2000/2500(Illumina)
Pt20	63	Female	M1c	11.2333	Dead	PD	PD-1/PD-L1	Pembrolizumab/Nivolumab	HiSeq 2000(Illumina)
pt200	54	Female	M1a	20.9333	Dead	PD	CTLA-4	Ipilimumab	HiSeq 2500(Illumina)
pt201	54	Female	M1c	3.46667	Dead	PD	CTLA-4	Ipilimumab	HiSeq 2500(Illumina)
pt205	60	Female	M1c	32.9667	Alive	SD	CTLA-4	Ipilimumab	HiSeq 2500(Illumina)
pt2051	61	Female	M1c	9.73333	Dead	PD	CTLA-4	Ipilimumab/Tremelimumab	HiSeq 2000(Illumina)
pt2056	39	Female	M1b	47.4667	Alive	CR/PR	CTLA-4	Ipilimumab/Tremelimumab	HiSeq 2000(Illumina)
pt2057	36	Female	M1c	40.1667	Alive	CR/PR	CTLA-4	Ipilimumab/Tremelimumab	HiSeq 2000(Illumina)
pt208	57	Female	M1c	4.66667	Dead	PD	CTLA-4	Ipilimumab	HiSeq 2500(Illumina)
pt22A	50	Female	NA	20.7667	Alive	CR/PR	CTLA-4	Ipilimumab	HiSeq 2000/2500(Illumina)
pt22B	50	Female	NA	20.7667	Alive	CR/PR	CTLA-4	Ipilimumab	HiSeq 2000/2500(Illumina)
pt25A	46	Female	NA	29.8	Dead	PD	CTLA-4 plus PD-1/PD-L1	Ipilimumab+Pembrolizumab	HiSeq 2000/2500(Illumina)
pt25C	46	Female	NA	29.8	Dead	PD	CTLA-4 plus PD-1/PD-L1	Ipilimumab+Pembrolizumab	HiSeq 2000/2500(Illumina)
pt26C	60	Female	NA	41.8667	Dead	PD	CTLA-4 plus PD-1/PD-L1	Ipilimumab+Pembrolizumab	HiSeq 2000/2500(Illumina)
pt26E	60	Female	NA	41.8667	Dead	PD	CTLA-4 plus PD-1/PD-L1	Ipilimumab+Pembrolizumab	HiSeq 2000/2500(Illumina)
Pt30	80	Female	M1c	3.33333	Dead	PD	PD-1/PD-L1	Pembrolizumab/Nivolumab	HiSeq 2000(Illumina)
pt3156	68	Female	M1b	13.4	Dead	PD	CTLA-4	Ipilimumab/Tremelimumab	HiSeq 2000(Illumina)
pt31A	71	Female	NA	59.6667	Alive	PD	CTLA-4	Ipilimumab	HiSeq 2000/2500(Illumina)
pt32A	84	Female	NA	30.9	Alive	PD	CTLA-4 plus PD-1/PD-L1	Ipilimumab+Pembrolizumab	HiSeq 2000/2500(Illumina)
Pt33	80	Female	M1a	72.5667	Alive	CR/PR	PD-1/PD-L1	Pembrolizumab/Nivolumab	HiSeq 2000(Illumina)
pt33A	61	Female	NA	11.9667	Dead	PD	CTLA-4 plus PD-1/PD-L1	Ipilimumab+Pembrolizumab	HiSeq 2000/2500(Illumina)
pt33C	61	Female	NA	11.9667	Dead	PD	CTLA-4 plus PD-1/PD-L1	Ipilimumab+Pembrolizumab	HiSeq 2000/2500(Illumina)
Pt35	65	Female	M1c	14.2333	Alive	CR/PR	PD-1/PD-L1	Pembrolizumab/Nivolumab	HiSeq 2000(Illumina)
Pt36	61	Female	M1a	27.9	Dead	PD	PD-1/PD-L1	Pembrolizumab/Nivolumab	HiSeq 2000(Illumina)
Pt37	70	Female	M1c	12.1333	Alive	CR/PR	PD-1/PD-L1	Pembrolizumab/Nivolumab	HiSeq 2000(Illumina)
Pt38	57	Female	M1c	14.9333	Alive	CR/PR	PD-1/PD-L1	Pembrolizumab/Nivolumab	HiSeq 2000(Illumina)
pt3C	60	Female	NA	14.9	Dead	PD	CTLA-4 plus PD-1/PD-L1	Ipilimumab+Pembrolizumab	HiSeq 2000/2500(Illumina)
pt3D1	60	Female	NA	14.9	Dead	PD	CTLA-4 plus PD-1/PD-L1	Ipilimumab+Pembrolizumab	HiSeq 2000/2500(Illumina)
pt3D2	60	Female	NA	14.9	Dead	PD	CTLA-4 plus PD-1/PD-L1	Ipilimumab+Pembrolizumab	HiSeq 2000/2500(Illumina)
pt4091	65	Female	M1a	73	Alive	CR/PR	CTLA-4	Ipilimumab/Tremelimumab	HiSeq 2000(Illumina)
pt4092	57	Female	M1a	74.2333	Alive	CR/PR	CTLA-4	Ipilimumab/Tremelimumab	HiSeq 2000(Illumina)
pt42E	48	Female	NA	70.3667	Alive	PD	CTLA-4 plus PD-1/PD-L1	Ipilimumab+Pembrolizumab	HiSeq 2000/2500(Illumina)
pt4810	48	Female	M1c	4.86667	Dead	PD	CTLA-4	Ipilimumab/Tremelimumab	HiSeq 2000(Illumina)
pt4941	40	Female	M1c	87.6	Alive	CR/PR	CTLA-4	Ipilimumab/Tremelimumab	HiSeq 2000(Illumina)
pt4949	79	Female	M1c	8.53333	Dead	PD	CTLA-4	Ipilimumab/Tremelimumab	HiSeq 2000(Illumina)
pt5118	55	Female	M1c	32.8667	Dead	PD	CTLA-4	Ipilimumab/Tremelimumab	HiSeq 2000(Illumina)
pt5784	58	Female	M1c	6.1	Dead	PD	CTLA-4	Ipilimumab/Tremelimumab	HiSeq 2000(Illumina)
pt5A	47	Female	NA	35.0667	Dead	CR/PR	CTLA-4	Ipilimumab	HiSeq 2000/2500(Illumina)
pt6126	66	Female	M1b	23.1333	Alive	CR/PR	CTLA-4	Ipilimumab/Tremelimumab	HiSeq 2000(Illumina)
pt6494	63	Female	M1c	8.53333	Dead	PD	CTLA-4	Ipilimumab/Tremelimumab	HiSeq 2000(Illumina)
pt6689	46	Female	M1c	14.6	Dead	PD	CTLA-4	Ipilimumab/Tremelimumab	HiSeq 2000(Illumina)
Pt7	55	Female	M1c	22.0667	Dead	PD	PD-1/PD-L1	Pembrolizumab/Nivolumab	HiSeq 2000(Illumina)
pt7357	50	Female	M1c	24.3333	Dead	PD	CTLA-4	Ipilimumab/Tremelimumab	HiSeq 2000(Illumina)
pt8815	67	Female	M1b	14.6	Dead	PD	CTLA-4	Ipilimumab/Tremelimumab	HiSeq 2000(Illumina)
pt9298	82	Female	M1c	51.1	Alive	CR/PR	CTLA-4	Ipilimumab/Tremelimumab	HiSeq 2000(Illumina)
pt9449	64	Female	M1c	7.3	Dead	PD	CTLA-4	Ipilimumab/Tremelimumab	HiSeq 2000(Illumina)
pt9705	63	Female	M1c	14.6	Dead	PD	CTLA-4	Ipilimumab/Tremelimumab	HiSeq 2000(Illumina)
pt9765	38	Female	M1b	25.5667	Dead	PD	CTLA-4	Ipilimumab/Tremelimumab	HiSeq 2000(Illumina)
pt99	42	Female	M1c	54.4	Alive	SD	CTLA-4	Ipilimumab	HiSeq 2500(Illumina)
CR04885_T_N	NA	Female	NA	25.55	Dead	CR/PR	CTLA-4	NA	HiSeq 2500(Illumina)
CR06670_T_N	NA	Female	NA	45.0167	Alive	CR/PR	CTLA-4	NA	HiSeq 2500(Illumina)
CR1509_T_N	NA	Female	NA	54.75	Dead	CR/PR	CTLA-4	NA	HiSeq 2500(Illumina)
CR6126_T_N	NA	Female	NA	23.5667	Dead	CR/PR	CTLA-4	NA	HiSeq 2500(Illumina)
DFCI_MM_1-TP-NB-SM-BZRJ8-SM-BZRJC	NA	Female	NA	20	Dead	CR/PR	PD-1/PD-L1	NA	HiSeq 2500(Illumina)
DFCI_MM_2-TP-NB-SM-BZRJA-SM-BZRJD	NA	Female	NA	12.1667	Dead	CR/PR	PD-1/PD-L1	NA	HiSeq 2500(Illumina)
LSD2057_T_N	NA	Female	NA	40.15	Dead	SD	CTLA-4	NA	HiSeq 2500(Illumina)
MEL-582186-TP-NB-SM-CN21Q-SM-CJP7T	NA	Female	NA	13.8333	Dead	CR/PR	CTLA-4 plus PD-1/PD-L1	NA	HiSeq 2500(Illumina)
MEL-650366-TP-NB-SM-CN221-SM-CJP7U	NA	Female	NA	26.4667	Dead	PD	CTLA-4 plus PD-1/PD-L1	NA	HiSeq 2500(Illumina)
MEL-682321-TP-NB-SM-CN21G-SM-CJP7S	NA	Female	NA	14.9	Dead	CR/PR	CTLA-4 plus PD-1/PD-L1	NA	HiSeq 2500(Illumina)
MEL-IPI_Pat02-TP-NB-SM-4DJZX-SM-4NFU4	42	Female	NA	54.4	Dead	SD	CTLA-4	NA	HiSeq 2500(Illumina)
MEL-IPI_Pat03-TP-NB-SM-4DJZY-SM-4NFU5	61	Female	NA	3.33333	Alive	PD	CTLA-4	NA	HiSeq 2500(Illumina)
MEL-IPI_Pat104-TP-NT-SM-4CU6R-SM-53U4Q	45	Female	NA	7.9	Alive	SD	CTLA-4	NA	HiSeq 2500(Illumina)
MEL-IPI_Pat106-TP-NT-SM-4CU6T-SM-4MGPK	43	Female	NA	8.33333	Alive	PD	CTLA-4	NA	HiSeq 2500(Illumina)
MEL-IPI_Pat118-TP-NT-SM-5X2QV-SM-5X2RD	43	Female	NA	10.4333	Alive	PD	CTLA-4	NA	HiSeq 2500(Illumina)
MEL-IPI_Pat123-TP-NB-SM-5X2R1-SM-5VWHL	49	Female	NA	28.4333	Alive	SD	CTLA-4	NA	HiSeq 2500(Illumina)
MEL-IPI_Pat127-TP-NB-SM-5X2R5-SM-5VWHP	24	Female	NA	11.0667	Alive	PD	CTLA-4	NA	HiSeq 2500(Illumina)
MEL-IPI_Pat135-TP-NB-SM-7A152-SM-5VWHU	29	Female	NA	2.7	Alive	PD	CTLA-4	NA	HiSeq 2500(Illumina)
MEL-IPI_Pat138-TP-NB-SM-7A155-SM-5VWHX	39	Female	NA	49.2667	Alive	SD	CTLA-4	NA	HiSeq 2500(Illumina)
MEL-IPI_Pat14-TP-NB-SM-53U3C-SM-4NFUG	47	Female	NA	5.43333	Alive	PD	CTLA-4	NA	HiSeq 2500(Illumina)
MEL-IPI_Pat148-TP-NB-SM-5VWJQ-SM-5VWI8	36	Female	NA	2.8	Alive	PD	CTLA-4	NA	HiSeq 2500(Illumina)
MEL-IPI_Pat157-TP-NB-SM-7A15B-SM-5VWIH	69	Female	NA	2.86667	Alive	NA	CTLA-4	NA	HiSeq 2500(Illumina)
MEL-IPI_Pat16-TP-NT-SM-53U3E-SM-53U5B	68	Female	NA	27.0333	Alive	PD	CTLA-4	NA	HiSeq 2500(Illumina)
MEL-IPI_Pat162-TP-NB-SM-7A15D-SM-5VWIM	55	Female	NA	7.03333	Alive	PD	CTLA-4	NA	HiSeq 2500(Illumina)
MEL-IPI_Pat174-TP-NB-SM-5VOB4-SM-5VWIY	57	Female	NA	22.9333	Dead	CR/PR	CTLA-4	NA	HiSeq 2500(Illumina)
MEL-IPI_Pat175-TP-NB-SM-7A15L-SM-5VWIZ	66	Female	NA	3	Alive	NA	CTLA-4	NA	HiSeq 2500(Illumina)
MEL-IPI_Pat18-TP-NT-SM-4DK1E-SM-53U5D	55	Female	NA	37.8	Dead	PD	CTLA-4	NA	HiSeq 2500(Illumina)
MEL-IPI_Pat24-TP-NT-SM-4DK1K-SM-53U5J	74	Female	NA	32.3667	Dead	CR/PR	CTLA-4	NA	HiSeq 2500(Illumina)
MEL-IPI_Pat43-TP-NB-SM-4DK24-SM-4NFVA	75	Female	NA	1.23333	Alive	PD	CTLA-4	NA	HiSeq 2500(Illumina)
MEL-IPI_Pat46-TP-NT-SM-53U48-SM-53U5S	37	Female	NA	5.33333	Alive	PD	CTLA-4	NA	HiSeq 2500(Illumina)
MEL-IPI_Pat55-TP-NB-SM-4DK2G-SM-4NFVM	71	Female	NA	6.43333	Alive	PD	CTLA-4	NA	HiSeq 2500(Illumina)
MEL-IPI_Pat58-TP-NB-SM-4DK2J-SM-4NFVP	59	Female	NA	21.7333	Alive	PD	CTLA-4	NA	HiSeq 2500(Illumina)
MEL-IPI_Pat61-TP-NB-SM-4DK2M-SM-4NFVS	78	Female	NA	4.03333	Alive	PD	CTLA-4	NA	HiSeq 2500(Illumina)
MEL-IPI_Pat66-TP-NB-SM-4DK2R-SM-4NFVX	44	Female	NA	21.7667	Dead	SD	CTLA-4	NA	HiSeq 2500(Illumina)
MEL-IPI_Pat81-TP-NB-SM-4DK37-SM-4NFWD	54	Female	NA	20.9333	Alive	PD	CTLA-4	NA	HiSeq 2500(Illumina)
MEL-IPI_Pat82-TP-NT-SM-4DK38-SM-53U55	54	Female	NA	3.46667	Alive	PD	CTLA-4	NA	HiSeq 2500(Illumina)
MEL-IPI_Pat98-TP-NT-SM-4CU6L-SM-53U4K	57	Female	NA	4.66667	Alive	PD	CTLA-4	NA	HiSeq 2500(Illumina)
MEL-IPI_Pat99-TP-NT-SM-4CU6M-SM-53U4L	36	Female	NA	11.7333	Alive	PD	CTLA-4	NA	HiSeq 2500(Illumina)
NR4810_T_N	NA	Female	NA	4.86667	Dead	PD	CTLA-4	NA	HiSeq 2500(Illumina)
NR4949_T_N	NA	Female	NA	8.51667	Dead	PD	CTLA-4	NA	HiSeq 2500(Illumina)
NR8815_T_N	NA	Female	NA	14.6	Dead	PD	CTLA-4	NA	HiSeq 2500(Illumina)
NR9449_T_N	NA	Female	NA	7.3	Dead	PD	CTLA-4	NA	HiSeq 2500(Illumina)
NR9705_T_N	NA	Female	NA	14.6	Dead	PD	CTLA-4	NA	HiSeq 2500(Illumina)
NR9765_T_N	NA	Female	NA	25.55	Dead	PD	CTLA-4	NA	HiSeq 2500(Illumina)
PR4091_T_N	NA	Female	NA	73.2667	Dead	CR/PR	CTLA-4	NA	HiSeq 2500(Illumina)
PR4092_T_N	NA	Female	NA	74.2167	Dead	CR/PR	CTLA-4	NA	HiSeq 2500(Illumina)
SD0346_T_N	NA	Female	NA	35.2833	Alive	SD	CTLA-4	NA	HiSeq 2500(Illumina)
SD2051_T_N	NA	Female	NA	9.73333	Alive	SD	CTLA-4	NA	HiSeq 2500(Illumina)
SD2056_T_N	NA	Female	NA	48.5333	Dead	SD	CTLA-4	NA	HiSeq 2500(Illumina)
SD5118_T_N	NA	Female	NA	32.85	Alive	SD	CTLA-4	NA	HiSeq 2500(Illumina)
SD6494_T_N	NA	Female	NA	8.51667	Alive	SD	CTLA-4	NA	HiSeq 2500(Illumina)
SD7357_T_N	NA	Female	NA	24.3333	Alive	SD	CTLA-4	NA	HiSeq 2500(Illumina)
Patient102	NA	Male	M1c	26.1667	Alive	MR	PD-1/PD-L1	Pembrolizumab	HiSeq(Illumina)
Patient107	NA	Male	M1c	1.56667	Dead	CR/PR	PD-1/PD-L1	Pembrolizumab	HiSeq(Illumina)
Patient108	NA	Male	M1c	5.5	Dead	PD	PD-1/PD-L1	Pembrolizumab	HiSeq(Illumina)
Patient125	NA	Male	M1c	32.6	Alive	CR/PR	PD-1/PD-L1	Nivolumab	HiSeq(Illumina)
Patient126	NA	Male	M1c	33.0667	Alive	CR/PR	PD-1/PD-L1	Nivolumab	HiSeq(Illumina)
Patient127	NA	Male	M1c	28.8667	Alive	CR/PR	PD-1/PD-L1	Nivolumab	HiSeq(Illumina)
Patient13	NA	Male	M1c	1.93333	Dead	PD	CTLA-4 plus PD-1/PD-L1	Ipilimumab+Pembrolizumab	HiSeq(Illumina)
Patient131	NA	Male	M1b	27.7667	Alive	CR/PR	PD-1/PD-L1	Pembrolizumab	HiSeq(Illumina)
Patient132	NA	Male	M1b	24.6333	Alive	CR/PR	PD-1/PD-L1	Pembrolizumab	HiSeq(Illumina)
Patient133	NA	Male	M1c	12.3333	Dead	PD	PD-1/PD-L1	Pembrolizumab	HiSeq(Illumina)
Patient134	NA	Male	M1b	19.6667	Dead	PD	PD-1/PD-L1	Pembrolizumab	HiSeq(Illumina)
Patient135	NA	Male	M1c	20.9333	Alive	CR/PR	PD-1/PD-L1	Pembrolizumab	HiSeq(Illumina)
Patient136	NA	Male	M1b	23.2667	Alive	PD	PD-1/PD-L1	Pembrolizumab	HiSeq(Illumina)
Patient140	NA	Male	M1b	11.7	Dead	PD	PD-1/PD-L1	Pembrolizumab	HiSeq(Illumina)
Patient143	NA	Male	M0	21	Alive	PD	PD-1/PD-L1	Pembrolizumab	HiSeq(Illumina)
Patient144	NA	Male	M1c	22.0667	Alive	CR/PR	PD-1/PD-L1	Pembrolizumab	HiSeq(Illumina)
Patient145	NA	Male	M1c	27.7667	Alive	CR/PR	PD-1/PD-L1	Pembrolizumab	HiSeq(Illumina)
Patient147	NA	Male	M1c	32	Alive	CR/PR	PD-1/PD-L1	Nivolumab	HiSeq(Illumina)
Patient149	NA	Male	M1c	16.5667	Dead	SD	PD-1/PD-L1	Pembrolizumab	HiSeq(Illumina)
Patient150	NA	Male	M1c	22.8333	Alive	CR/PR	PD-1/PD-L1	Pembrolizumab	HiSeq(Illumina)
Patient155	NA	Male	M0	15.8333	Alive	PD	PD-1/PD-L1	Pembrolizumab	HiSeq(Illumina)
Patient156	NA	Male	M1c	2.9	Dead	PD	PD-1/PD-L1	Pembrolizumab	HiSeq(Illumina)
Patient157	NA	Male	M1c	4.76667	Alive	PD	PD-1/PD-L1	Pembrolizumab	HiSeq(Illumina)
Patient158	NA	Male	M1c	6.46667	Alive	CR/PR	PD-1/PD-L1	Pembrolizumab	HiSeq(Illumina)
Patient162	NA	Male	M1c	6.7	Dead	PD	CTLA-4 plus PD-1/PD-L1	Ipilimumab+Nivolumab	HiSeq(Illumina)
Patient163	NA	Male	M1c	5.76667	Dead	PD	CTLA-4 plus PD-1/PD-L1	Ipilimumab+Nivolumab	HiSeq(Illumina)
Patient165	NA	Male	M1c	2.5	Alive	PD	PD-1/PD-L1	Pembrolizumab	HiSeq(Illumina)
Patient168	NA	Male	M1c	20.7667	Alive	CR/PR	PD-1/PD-L1	Nivolumab	HiSeq(Illumina)
Patient169	NA	Male	M1c	18.1	Alive	CR/PR	PD-1/PD-L1	Pembrolizumab	HiSeq(Illumina)
Patient17	NA	Male	M1c	22.8667	Dead	SD	CTLA-4 plus PD-1/PD-L1	Ipilimumab+Nivolumab	HiSeq(Illumina)
Patient170	NA	Male	M0	11.5667	Alive	SD	PD-1/PD-L1	Pembrolizumab	HiSeq(Illumina)
Patient172	NA	Male	M0	9.06667	Alive	SD	PD-1/PD-L1	Pembrolizumab	HiSeq(Illumina)
Patient18	NA	Male	M0	4.33333	Dead	PD	PD-1/PD-L1	Nivolumab	HiSeq(Illumina)
Patient180	NA	Male	M1c	12.6667	Dead	SD	PD-1/PD-L1	Pembrolizumab	HiSeq(Illumina)
Patient183	NA	Male	M1c	19.0667	Dead	PD	PD-1/PD-L1	Pembrolizumab	HiSeq(Illumina)
Patient184	NA	Male	M1c	17.1	Alive	CR/PR	PD-1/PD-L1	Nivolumab	HiSeq(Illumina)
Patient185	NA	Male	M1c	6.76667	Alive	SD	PD-1/PD-L1	Nivolumab	HiSeq(Illumina)
Patient188	NA	Male	M1a	2.46667	Dead	PD	PD-1/PD-L1	Pembrolizumab	HiSeq(Illumina)
Patient191	NA	Male	M1b	21.9333	Alive	CR/PR	PD-1/PD-L1	Nivolumab	HiSeq(Illumina)
Patient195	NA	Male	M1c	29.8333	Alive	CR/PR	CTLA-4 plus PD-1/PD-L1	Ipilimumab+Nivolumab	HiSeq(Illumina)
Patient196	NA	Male	M1c	2.7	Dead	PD	PD-1/PD-L1	Nivolumab	HiSeq(Illumina)
Patient200	NA	Male	M1c	17.0667	Dead	PD	PD-1/PD-L1	Pembrolizumab	HiSeq(Illumina)
Patient201	NA	Male	M0	5.56667	Dead	PD	PD-1/PD-L1	Pembrolizumab	HiSeq(Illumina)
Patient203	NA	Male	M1b	20.8667	Dead	PD	CTLA-4 plus PD-1/PD-L1	Ipilimumab+Pembrolizumab	HiSeq(Illumina)
Patient204	NA	Male	M1a	27.3	Alive	CR/PR	PD-1/PD-L1	Pembrolizumab	HiSeq(Illumina)
Patient206	NA	Male	M1c	3	Dead	PD	CTLA-4 plus PD-1/PD-L1	Ipilimumab+Pembrolizumab	HiSeq(Illumina)
Patient22	NA	Male	M1c	8.43333	Dead	PD	CTLA-4 plus PD-1/PD-L1	Ipilimumab+Nivolumab	HiSeq(Illumina)
Patient23	NA	Male	M0	32.5	Alive	PD	PD-1/PD-L1	Nivolumab	HiSeq(Illumina)
Patient24	NA	Male	M1c	4.56667	Dead	PD	CTLA-4 plus PD-1/PD-L1	Ipilimumab+Nivolumab	HiSeq(Illumina)
Patient25	NA	Male	M1c	36.5333	Alive	CR/PR	CTLA-4 plus PD-1/PD-L1	Ipilimumab+Pembrolizumab	HiSeq(Illumina)
Patient27	NA	Male	M1a	14.3667	Dead	PD	CTLA-4 plus PD-1/PD-L1	Ipilimumab+Pembrolizumab	HiSeq(Illumina)
Patient31	NA	Male	M1c	14.2	Dead	PD	CTLA-4 plus PD-1/PD-L1	Ipilimumab+Pembrolizumab	HiSeq(Illumina)
Patient34	NA	Male	M1b	56.3667	Alive	CR/PR	CTLA-4 plus PD-1/PD-L1	Ipilimumab+Pembrolizumab	HiSeq(Illumina)
Patient35	NA	Male	M1c	32.2667	Dead	SD	CTLA-4 plus PD-1/PD-L1	Ipilimumab+Nivolumab	HiSeq(Illumina)
Patient36	NA	Male	M1c	15.0333	Dead	PD	PD-1/PD-L1	Nivolumab	HiSeq(Illumina)
Patient37	NA	Male	M1c	9.16667	Dead	PD	PD-1/PD-L1	Nivolumab	HiSeq(Illumina)
Patient38	NA	Male	M1c	11.4333	Dead	PD	CTLA-4 plus PD-1/PD-L1	Ipilimumab+Nivolumab	HiSeq(Illumina)
Patient39	NA	Male	M1a	31.2333	Alive	SD	PD-1/PD-L1	Nivolumab	HiSeq(Illumina)
Patient4	NA	Male	M1c	20	Dead	CR/PR	CTLA-4 plus PD-1/PD-L1	Ipilimumab+Pembrolizumab	HiSeq(Illumina)
Patient41	NA	Male	M1b	56.1667	Alive	CR/PR	CTLA-4 plus PD-1/PD-L1	Ipilimumab+Nivolumab	HiSeq(Illumina)
Patient42	NA	Male	M1c	34.2333	Alive	CR/PR	CTLA-4 plus PD-1/PD-L1	Ipilimumab+Nivolumab	HiSeq(Illumina)
Patient43	NA	Male	M1c	30.8333	Alive	CR/PR	PD-1/PD-L1	Nivolumab	HiSeq(Illumina)
Patient44	NA	Male	M1c	30.7333	Alive	CR/PR	CTLA-4 plus PD-1/PD-L1	Ipilimumab+Nivolumab	HiSeq(Illumina)
Patient45	NA	Male	M1c	55.5333	Alive	CR/PR	CTLA-4 plus PD-1/PD-L1	Ipilimumab+Nivolumab	HiSeq(Illumina)
Patient46	NA	Male	M1c	29.8667	Alive	SD	PD-1/PD-L1	Pembrolizumab	HiSeq(Illumina)
Patient51	NA	Male	M1b	51.5667	Alive	CR/PR	PD-1/PD-L1	Nivolumab	HiSeq(Illumina)
Patient54	NA	Male	M1c	33.9	Dead	MR	CTLA-4 plus PD-1/PD-L1	Ipilimumab+Pembrolizumab	HiSeq(Illumina)
Patient55	NA	Male	M1c	50.1	Alive	CR/PR	PD-1/PD-L1	Nivolumab	HiSeq(Illumina)
Patient56	NA	Male	M1c	4.06667	Dead	PD	CTLA-4 plus PD-1/PD-L1	Ipilimumab+Nivolumab	HiSeq(Illumina)
Patient58	NA	Male	M1c	10.1	Dead	PD	CTLA-4 plus PD-1/PD-L1	Ipilimumab+Nivolumab	HiSeq(Illumina)
Patient59	NA	Male	M1c	6.36667	Dead	PD	CTLA-4 plus PD-1/PD-L1	Ipilimumab+Nivolumab	HiSeq(Illumina)
Patient60	NA	Male	M1b	22.0667	Dead	SD	CTLA-4 plus PD-1/PD-L1	Ipilimumab+Nivolumab	HiSeq(Illumina)
Patient7	NA	Male	M1c	8.96667	Dead	SD	CTLA-4 plus PD-1/PD-L1	Ipilimumab+Pembrolizumab	HiSeq(Illumina)
Patient72	NA	Male	M1a	13.1667	Alive	PD	CTLA-4 plus PD-1/PD-L1	Ipilimumab+Nivolumab	HiSeq(Illumina)
Patient73	NA	Male	M1c	28.2	Dead	PD	CTLA-4 plus PD-1/PD-L1	Ipilimumab+Nivolumab	HiSeq(Illumina)
Patient75	NA	Male	M1c	29.7	Alive	CR/PR	PD-1/PD-L1	Nivolumab	HiSeq(Illumina)
Patient8	NA	Male	M1b	33.5	Dead	SD	PD-1/PD-L1	Pembrolizumab	HiSeq(Illumina)
Patient80	NA	Male	M1b	16.7333	Dead	PD	CTLA-4 plus PD-1/PD-L1	Ipilimumab+Pembrolizumab	HiSeq(Illumina)
Patient82	NA	Male	M1c	4.36667	Dead	PD	CTLA-4 plus PD-1/PD-L1	Ipilimumab+Pembrolizumab	HiSeq(Illumina)
Patient83	NA	Male	M1c	2.36667	Dead	PD	CTLA-4 plus PD-1/PD-L1	Ipilimumab+Nivolumab	HiSeq(Illumina)
Patient86	NA	Male	M1c	44.2333	Alive	SD	CTLA-4 plus PD-1/PD-L1	Ipilimumab+Pembrolizumab	HiSeq(Illumina)
Patient88	NA	Male	M1c	2.46667	Dead	PD	CTLA-4 plus PD-1/PD-L1	Ipilimumab+Pembrolizumab	HiSeq(Illumina)
Patient96	NA	Male	M1c	30.4333	Alive	CR/PR	PD-1/PD-L1	Nivolumab	HiSeq(Illumina)
Patient99	NA	Male	M1c	30.7	Alive	CR/PR	PD-1/PD-L1	Nivolumab	HiSeq(Illumina)
pt0095	74	Male	M1b	69.3667	Alive	CR/PR	CTLA-4	Ipilimumab/Tremelimumab	HiSeq 2000(Illumina)
pt0167	33	Male	M1c	32.8667	Alive	CR/PR	CTLA-4	Ipilimumab/Tremelimumab	HiSeq 2000(Illumina)
pt0244	49	Male	M1c	25.5667	Alive	CR/PR	CTLA-4	Ipilimumab/Tremelimumab	HiSeq 2000(Illumina)
pt03803	90	Male	M0	96.1333	Dead	CR/PR	CTLA-4	Ipilimumab/Tremelimumab	HiSeq 2000(Illumina)
Pt10	60	Male	M1a	12.9	Alive	PD	PD-1/PD-L1	Pembrolizumab/Nivolumab	HiSeq 2000(Illumina)
pt101	71	Male	M1b	32.9	Alive	CR/PR	CTLA-4	Ipilimumab	HiSeq 2500(Illumina)
pt102	33	Male	M1c	5.36667	Dead	PD	CTLA-4	Ipilimumab	HiSeq 2500(Illumina)
pt103	36	Male	M0	35	Alive	SD	CTLA-4	Ipilimumab	HiSeq 2500(Illumina)
pt104	73	Male	M1c	4.66667	Dead	PD	CTLA-4	Ipilimumab	HiSeq 2500(Illumina)
pt105	70	Male	M1c	12	Dead	PD	CTLA-4	Ipilimumab	HiSeq 2500(Illumina)
pt106	75	Male	M1c	9.6	Dead	PD	CTLA-4	Ipilimumab	HiSeq 2500(Illumina)
pt107	70	Male	M1c	34.9333	Dead	CR/PR	CTLA-4	Ipilimumab	HiSeq 2500(Illumina)
pt109	41	Male	M0	34.9	Alive	CR/PR	CTLA-4	Ipilimumab	HiSeq 2500(Illumina)
Pt11	37	Male	M1c	15.5667	Dead	PD	PD-1/PD-L1	Pembrolizumab/Nivolumab	HiSeq 2000(Illumina)
pt111	69	Male	M1b	2.76667	Dead	PD	CTLA-4	Ipilimumab	HiSeq 2500(Illumina)
pt112	67	Male	M1c	26.3333	Alive	PD	CTLA-4	Ipilimumab	HiSeq 2500(Illumina)
pt1120	68	Male	M1a	55.9667	Alive	CR/PR	CTLA-4	Ipilimumab/Tremelimumab	HiSeq 2000(Illumina)
pt11217	66	Male	M1c	19.4667	Dead	CR/PR	CTLA-4	Ipilimumab/Tremelimumab	HiSeq 2000(Illumina)
pt113	76	Male	M1b	10.6667	Dead	PD	CTLA-4	Ipilimumab	HiSeq 2500(Illumina)
pt114	68	Male	M1c	10.0333	Dead	CR/PR	CTLA-4	Ipilimumab	HiSeq 2500(Illumina)
pt115	45	Male	M1c	4.83333	Dead	PD	CTLA-4	Ipilimumab	HiSeq 2500(Illumina)
pt116	73	Male	M1c	30.4667	Alive	CR/PR	CTLA-4	Ipilimumab	HiSeq 2500(Illumina)
pt118	61	Male	M0	26.9333	Alive	PD	CTLA-4	Ipilimumab	HiSeq 2500(Illumina)
pt119	46	Male	M1c	4.06667	Dead	PD	CTLA-4	Ipilimumab	HiSeq 2500(Illumina)
Pt12	59	Male	M1c	10.9	Dead	PD	PD-1/PD-L1	Pembrolizumab/Nivolumab	HiSeq 2000(Illumina)
pt121	78	Male	M1b	4.86667	Dead	PD	CTLA-4	Ipilimumab	HiSeq 2500(Illumina)
pt122	77	Male	M1b	21.3667	Alive	CR/PR	CTLA-4	Ipilimumab	HiSeq 2500(Illumina)
pt124	29	Male	M1c	3.76667	Dead	PD	CTLA-4	Ipilimumab	HiSeq 2500(Illumina)
pt125	18	Male	M1b	17.9667	Alive	PD	CTLA-4	Ipilimumab	HiSeq 2500(Illumina)
pt126	78	Male	M0	24.4	Dead	PD	CTLA-4	Ipilimumab	HiSeq 2500(Illumina)
pt127	76	Male	M1c	1.5	Dead	PD	CTLA-4	Ipilimumab	HiSeq 2500(Illumina)
pt128	32	Male	M1c	8.56667	Dead	SD	CTLA-4	Ipilimumab	HiSeq 2500(Illumina)
pt129	81	Male	M1c	22.5333	Alive	CR/PR	CTLA-4	Ipilimumab	HiSeq 2500(Illumina)
pt12A	70	Male	NA	27.8333	Alive	PD	CTLA-4	Ipilimumab	HiSeq 2000/2500(Illumina)
pt130	76	Male	M1b	18.0667	Dead	PD	CTLA-4	Ipilimumab	HiSeq 2500(Illumina)
pt133	58	Male	M1c	3.3	Dead	PD	CTLA-4	Ipilimumab	HiSeq 2500(Illumina)
pt135	62	Male	M1c	16.4	Dead	PD	CTLA-4	Ipilimumab	HiSeq 2500(Illumina)
pt136	71	Male	M1c	5.1	Dead	PD	CTLA-4	Ipilimumab	HiSeq 2500(Illumina)
pt137	63	Male	M1a	7.46667	Dead	PD	CTLA-4	Ipilimumab	HiSeq 2500(Illumina)
pt139	32	Male	M1c	1.66667	Dead	PD	CTLA-4	Ipilimumab	HiSeq 2500(Illumina)
pt140	68	Male	M1c	6.8	Dead	PD	CTLA-4	Ipilimumab	HiSeq 2500(Illumina)
pt142	51	Male	M1b	28.0667	Alive	PD	CTLA-4	Ipilimumab	HiSeq 2500(Illumina)
pt144	79	Male	M1c	5.06667	Dead	PD	CTLA-4	Ipilimumab	HiSeq 2500(Illumina)
pt146	54	Male	M1c	24.9667	Alive	PD	CTLA-4	Ipilimumab	HiSeq 2500(Illumina)
pt148	31	Male	M1c	2.56667	Dead	SD	CTLA-4	Ipilimumab	HiSeq 2500(Illumina)
pt149	50	Male	M1c	13.6	Dead	PD	CTLA-4	Ipilimumab	HiSeq 2500(Illumina)
pt1494	70	Male	M1c	24.3333	Alive	CR/PR	CTLA-4	Ipilimumab/Tremelimumab	HiSeq 2000(Illumina)
Pt15	70	Male	M1b	32.6667	Dead	CR/PR	PD-1/PD-L1	Pembrolizumab/Nivolumab	HiSeq 2000(Illumina)
pt150	68	Male	M1c	2.23333	Dead	SD	CTLA-4	Ipilimumab	HiSeq 2500(Illumina)
pt151	44	Male	M1c	6.83333	Dead	PD	CTLA-4	Ipilimumab	HiSeq 2500(Illumina)
pt152	48	Male	M1c	3.6	Dead	PD	CTLA-4	Ipilimumab	HiSeq 2500(Illumina)
pt153	66	Male	M1a	15.5333	Dead	PD	CTLA-4	Ipilimumab	HiSeq 2500(Illumina)
pt157	59	Male	M1c	5.83333	Dead	PD	CTLA-4	Ipilimumab	HiSeq 2500(Illumina)
pt158	81	Male	M1c	22.5333	Dead	SD	CTLA-4	Ipilimumab	HiSeq 2500(Illumina)
Pt16	19	Male	M1b	6.2	Dead	PD	PD-1/PD-L1	Pembrolizumab/Nivolumab	HiSeq 2000(Illumina)
pt160	69	Male	M1c	10.8333	Dead	PD	CTLA-4	Ipilimumab	HiSeq 2500(Illumina)
pt161	61	Male	M1c	45.9667	Alive	PD	CTLA-4	Ipilimumab	HiSeq 2500(Illumina)
pt162	77	Male	M1c	39.4667	Dead	PD	CTLA-4	Ipilimumab	HiSeq 2500(Illumina)
pt163	82	Male	M1c	44.2	Alive	SD	CTLA-4	Ipilimumab	HiSeq 2500(Illumina)
pt164	72	Male	M1c	4.9	Dead	PD	CTLA-4	Ipilimumab	HiSeq 2500(Illumina)
pt165	65	Male	M1c	7.03333	Dead	PD	CTLA-4	Ipilimumab	HiSeq 2500(Illumina)
pt168	45	Male	M1c	51.3	Alive	CR/PR	CTLA-4	Ipilimumab	HiSeq 2500(Illumina)
pt169	67	Male	M1b	49.5667	Alive	CR/PR	CTLA-4	Ipilimumab	HiSeq 2500(Illumina)
pt16C	34	Male	NA	20.4333	Dead	PD	CTLA-4 plus PD-1/PD-L1	Ipilimumab+Pembrolizumab	HiSeq 2000/2500(Illumina)
pt16D	34	Male	NA	20.4333	Dead	PD	CTLA-4 plus PD-1/PD-L1	Ipilimumab+Pembrolizumab	HiSeq 2000/2500(Illumina)
Pt17	67	Male	M1a	31.7667	Dead	PD	PD-1/PD-L1	Pembrolizumab/Nivolumab	HiSeq 2000(Illumina)
pt170	74	Male	M1c	1.13333	Dead	PD	CTLA-4	Ipilimumab	HiSeq 2500(Illumina)
pt171	64	Male	M1c	4.26667	Dead	PD	CTLA-4	Ipilimumab	HiSeq 2500(Illumina)
pt174	68	Male	M1c	2.96667	Dead	PD	CTLA-4	Ipilimumab	HiSeq 2500(Illumina)
pt176	78	Male	M1c	36.8667	Alive	CR/PR	CTLA-4	Ipilimumab	HiSeq 2500(Illumina)
pt177	36	Male	M1c	34.4667	Alive	SD	CTLA-4	Ipilimumab	HiSeq 2500(Illumina)
pt178	77	Male	M1c	2.16667	Dead	PD	CTLA-4	Ipilimumab	HiSeq 2500(Illumina)
pt179	73	Male	M1c	6.93333	Dead	PD	CTLA-4	Ipilimumab	HiSeq 2500(Illumina)
Pt18	64	Male	M1c	36.0333	Alive	CR/PR	PD-1/PD-L1	Pembrolizumab/Nivolumab	HiSeq 2000(Illumina)
pt181	68	Male	M1c	7.83333	Dead	PD	CTLA-4	Ipilimumab	HiSeq 2500(Illumina)
pt182	69	Male	M0	8.33333	Dead	PD	CTLA-4	Ipilimumab	HiSeq 2500(Illumina)
pt184	36	Male	M1b	7.46667	Dead	PD	CTLA-4	Ipilimumab	HiSeq 2500(Illumina)
pt185	86	Male	M1c	9.06667	Dead	PD	CTLA-4	Ipilimumab	HiSeq 2500(Illumina)
pt186	76	Male	M1c	20.0667	Dead	PD	CTLA-4	Ipilimumab	HiSeq 2500(Illumina)
pt1867	68	Male	M1c	18.2667	Dead	PD	CTLA-4	Ipilimumab/Tremelimumab	HiSeq 2000(Illumina)
pt187	65	Male	M0	34.6333	Alive	CR/PR	CTLA-4	Ipilimumab	HiSeq 2500(Illumina)
pt188	83	Male	M1c	3.53333	Dead	PD	CTLA-4	Ipilimumab	HiSeq 2500(Illumina)
Pt19	45	Male	M1c	35.3333	Alive	CR/PR	PD-1/PD-L1	Pembrolizumab/Nivolumab	HiSeq 2000(Illumina)
pt190	39	Male	M1c	2.63333	Dead	PD	CTLA-4	Ipilimumab	HiSeq 2500(Illumina)
pt191	38	Male	M1c	17.7333	Dead	PD	CTLA-4	Ipilimumab	HiSeq 2500(Illumina)
pt192	63	Male	M1c	4.56667	Dead	PD	CTLA-4	Ipilimumab	HiSeq 2500(Illumina)
pt193	71	Male	M1c	14.7333	Dead	CR/PR	CTLA-4	Ipilimumab	HiSeq 2500(Illumina)
pt194	73	Male	M1c	6.43333	Dead	PD	CTLA-4	Ipilimumab	HiSeq 2500(Illumina)
pt195	74	Male	M1c	4.63333	Dead	PD	CTLA-4	Ipilimumab	HiSeq 2500(Illumina)
pt196	21	Male	M0	34.3	Alive	CR/PR	CTLA-4	Ipilimumab	HiSeq 2500(Illumina)
pt198	69	Male	M1b	26.7	Dead	CR/PR	CTLA-4	Ipilimumab	HiSeq 2500(Illumina)
pt199	48	Male	M1c	24.1333	Dead	SD	CTLA-4	Ipilimumab	HiSeq 2500(Illumina)
pt19D	55	Male	NA	21.2	Dead	PD	CTLA-4 plus PD-1/PD-L1	Ipilimumab+Pembrolizumab	HiSeq 2000/2500(Illumina)
Pt2	55	Male	M1c	30.9	Alive	CR/PR	PD-1/PD-L1	Pembrolizumab/Nivolumab	HiSeq 2000(Illumina)
pt202	22	Male	M1c	34.2333	Alive	PD	CTLA-4	Ipilimumab	HiSeq 2500(Illumina)
pt203	83	Male	M1c	15.2667	Dead	PD	CTLA-4	Ipilimumab	HiSeq 2500(Illumina)
pt204	55	Male	M1a	9.76667	Dead	SD	CTLA-4	Ipilimumab	HiSeq 2500(Illumina)
pt206	59	Male	M1c	33.5	Alive	CR/PR	CTLA-4	Ipilimumab	HiSeq 2500(Illumina)
pt207	49	Male	M1c	4.1	Dead	PD	CTLA-4	Ipilimumab	HiSeq 2500(Illumina)
pt20A	59	Male	NA	26.1333	Alive	PD	CTLA-4 plus PD-1/PD-L1	Ipilimumab+Pembrolizumab	HiSeq 2000/2500(Illumina)
pt20E	59	Male	NA	26.1333	Alive	PD	CTLA-4 plus PD-1/PD-L1	Ipilimumab+Pembrolizumab	HiSeq 2000/2500(Illumina)
Pt21	60	Male	M1b	31.5	Dead	CR/PR	PD-1/PD-L1	Pembrolizumab/Nivolumab	HiSeq 2000(Illumina)
pt2137	18	Male	M1c	9.73333	Dead	PD	CTLA-4	Ipilimumab/Tremelimumab	HiSeq 2000(Illumina)
pt21C	63	Male	NA	8.23333	Dead	PD	CTLA-4 plus PD-1/PD-L1	Ipilimumab+Pembrolizumab	HiSeq 2000/2500(Illumina)
Pt22	55	Male	M1c	6.06667	Dead	PD	PD-1/PD-L1	Pembrolizumab/Nivolumab	HiSeq 2000(Illumina)
pt22640	71	Male	M1c	52.3333	Alive	CR/PR	CTLA-4	Ipilimumab/Tremelimumab	HiSeq 2000(Illumina)
Pt23	63	Male	M1c	3.43333	Dead	PD	PD-1/PD-L1	Pembrolizumab/Nivolumab	HiSeq 2000(Illumina)
pt23A	40	Male	NA	22.3333	Alive	PD	CTLA-4 plus PD-1/PD-L1	Ipilimumab+Pembrolizumab	HiSeq 2000/2500(Illumina)
Pt24	70	Male	M1c	32.4667	Dead	CR/PR	PD-1/PD-L1	Pembrolizumab/Nivolumab	HiSeq 2000(Illumina)
pt2472	71	Male	M1c	20.7	Alive	CR/PR	CTLA-4	Ipilimumab/Tremelimumab	HiSeq 2000(Illumina)
pt24C	50	Male	NA	41.8	Alive	PD	CTLA-4 plus PD-1/PD-L1	Ipilimumab+Pembrolizumab	HiSeq 2000/2500(Illumina)
Pt25	74	Male	M1c	8.73333	Dead	PD	PD-1/PD-L1	Pembrolizumab/Nivolumab	HiSeq 2000(Illumina)
Pt26	71	Male	M1c	44.5333	Alive	CR/PR	PD-1/PD-L1	Pembrolizumab/Nivolumab	HiSeq 2000(Illumina)
Pt27	83	Male	M1c	18.2667	Alive	CR/PR	PD-1/PD-L1	Pembrolizumab/Nivolumab	HiSeq 2000(Illumina)
Pt28	82	Male	M1c	14.6333	Dead	CR/PR	PD-1/PD-L1	Pembrolizumab/Nivolumab	HiSeq 2000(Illumina)
pt28A	55	Male	NA	10.4667	Dead	PD	CTLA-4 plus PD-1/PD-L1	Ipilimumab+Pembrolizumab	HiSeq 2000/2500(Illumina)
pt28D	55	Male	NA	10.4667	Dead	PD	CTLA-4 plus PD-1/PD-L1	Ipilimumab+Pembrolizumab	HiSeq 2000/2500(Illumina)
Pt29	84	Male	M1c	8.96667	Dead	PD	PD-1/PD-L1	Pembrolizumab/Nivolumab	HiSeq 2000(Illumina)
pt29C	34	Male	NA	18.2667	Dead	PD	CTLA-4 plus PD-1/PD-L1	Ipilimumab+Pembrolizumab	HiSeq 2000/2500(Illumina)
pt2E	50	Male	NA	23.9667	Alive	PD	CTLA-4 plus PD-1/PD-L1	Ipilimumab+Pembrolizumab	HiSeq 2000/2500(Illumina)
Pt3	58	Male	M1c	23.0333	Dead	CR/PR	PD-1/PD-L1	Pembrolizumab/Nivolumab	HiSeq 2000(Illumina)
pt3086	43	Male	M1c	31.6333	Dead	CR/PR	CTLA-4	Ipilimumab/Tremelimumab	HiSeq 2000(Illumina)
Pt31	47	Male	M1c	23.4667	Alive	PD	PD-1/PD-L1	Pembrolizumab/Nivolumab	HiSeq 2000(Illumina)
Pt32	47	Male	M1c	5.7	Dead	PD	PD-1/PD-L1	Pembrolizumab/Nivolumab	HiSeq 2000(Illumina)
Pt34	42	Male	M1c	13.9333	Alive	CR/PR	PD-1/PD-L1	Pembrolizumab/Nivolumab	HiSeq 2000(Illumina)
pt3484	74	Male	M1c	35.3	Alive	CR/PR	CTLA-4	Ipilimumab/Tremelimumab	HiSeq 2000(Illumina)
pt34A	69	Male	NA	20.2667	Alive	CR/PR	CTLA-4 plus PD-1/PD-L1	Ipilimumab+Pembrolizumab	HiSeq 2000/2500(Illumina)
pt3549	50	Male	M1c	6.1	Dead	PD	CTLA-4	Ipilimumab/Tremelimumab	HiSeq 2000(Illumina)
pt3665	70	Male	M1b	32.8667	Alive	CR/PR	CTLA-4	Ipilimumab/Tremelimumab	HiSeq 2000(Illumina)
pt37B	82	Male	NA	18.3667	Dead	CR/PR	CTLA-4	Ipilimumab	HiSeq 2000/2500(Illumina)
pt39	58	Male	M1c	23.0333	NA	CR/PR	PD-1/PD-L1	Pembrolizumab	HiSeq 2000(Illumina)
Pt4	62	Male	M1c	31.6	Alive	CR/PR	PD-1/PD-L1	Pembrolizumab/Nivolumab	HiSeq 2000(Illumina)
pt40	60	Male	M1b	31.5	NA	CR/PR	PD-1/PD-L1	Pembrolizumab	HiSeq 2000(Illumina)
pt4018	55	Male	M1c	3.66667	Dead	PD	CTLA-4	Ipilimumab/Tremelimumab	HiSeq 2000(Illumina)
pt4035	78	Male	M1c	51.1	Alive	CR/PR	CTLA-4	Ipilimumab/Tremelimumab	HiSeq 2000(Illumina)
pt4045	42	Male	M1c	20.7	Dead	PD	CTLA-4	Ipilimumab/Tremelimumab	HiSeq 2000(Illumina)
pt4046	44	Male	M1a	25.5667	Alive	CR/PR	CTLA-4	Ipilimumab/Tremelimumab	HiSeq 2000(Illumina)
pt4077	75	Male	M1c	74.2333	Alive	CR/PR	CTLA-4	Ipilimumab/Tremelimumab	HiSeq 2000(Illumina)
pt4083	54	Male	M1c	2.43333	Dead	PD	CTLA-4	Ipilimumab/Tremelimumab	HiSeq 2000(Illumina)
pt41	70	Male	M1c	32.4667	NA	CR/PR	PD-1/PD-L1	Pembrolizumab	HiSeq 2000(Illumina)
pt41A	68	Male	NA	28.7	Alive	PD	CTLA-4 plus PD-1/PD-L1	Ipilimumab+Pembrolizumab	HiSeq 2000/2500(Illumina)
pt42	61	Male	M1c	42.0667	NA	CR/PR	PD-1/PD-L1	Pembrolizumab	HiSeq 2000(Illumina)
pt45C	59	Male	NA	44	Alive	PD	CTLA-4 plus PD-1/PD-L1	Ipilimumab+Pembrolizumab	HiSeq 2000/2500(Illumina)
pt45E	59	Male	NA	44	Alive	PD	CTLA-4 plus PD-1/PD-L1	Ipilimumab+Pembrolizumab	HiSeq 2000/2500(Illumina)
pt4631	59	Male	M1c	6.1	Dead	PD	CTLA-4	Ipilimumab/Tremelimumab	HiSeq 2000(Illumina)
pt4691	62	Male	M1c	88.8333	Alive	CR/PR	CTLA-4	Ipilimumab/Tremelimumab	HiSeq 2000(Illumina)
pt4744	52	Male	M1c	25.5667	Alive	CR/PR	CTLA-4	Ipilimumab/Tremelimumab	HiSeq 2000(Illumina)
pt47A	72	Male	NA	36.4	Alive	CR/PR	CTLA-4 plus PD-1/PD-L1	Ipilimumab+Pembrolizumab	HiSeq 2000/2500(Illumina)
pt47D	72	Male	NA	36.4	Alive	CR/PR	CTLA-4 plus PD-1/PD-L1	Ipilimumab+Pembrolizumab	HiSeq 2000/2500(Illumina)
pt4880	63	Male	M1b	65.7	Alive	CR/PR	CTLA-4	Ipilimumab/Tremelimumab	HiSeq 2000(Illumina)
pt49E	46	Male	NA	36.4667	Dead	PD	CTLA-4 plus PD-1/PD-L1	Ipilimumab+Pembrolizumab	HiSeq 2000/2500(Illumina)
pt4D	72	Male	NA	36.1	Dead	PD	CTLA-4 plus PD-1/PD-L1	Ipilimumab+Pembrolizumab	HiSeq 2000/2500(Illumina)
Pt5	61	Male	M1c	14.6333	Alive	CR/PR	PD-1/PD-L1	Pembrolizumab/Nivolumab	HiSeq 2000(Illumina)
pt5038	55	Male	M1c	14.6	Dead	PD	CTLA-4	Ipilimumab/Tremelimumab	HiSeq 2000(Illumina)
pt50A	68	Male	NA	53.8667	Alive	PD	CTLA-4 plus PD-1/PD-L1	Ipilimumab+Pembrolizumab	HiSeq 2000/2500(Illumina)
pt50C	68	Male	NA	53.8667	Alive	PD	CTLA-4 plus PD-1/PD-L1	Ipilimumab+Pembrolizumab	HiSeq 2000/2500(Illumina)
pt53A	54	Male	NA	9.23333	Dead	PD	CTLA-4 plus PD-1/PD-L1	Ipilimumab+Pembrolizumab	HiSeq 2000/2500(Illumina)
pt53D	54	Male	NA	9.23333	Dead	PD	CTLA-4 plus PD-1/PD-L1	Ipilimumab+Pembrolizumab	HiSeq 2000/2500(Illumina)
pt54A	28	Male	NA	23.8	Alive	PD	CTLA-4 plus PD-1/PD-L1	Ipilimumab+Pembrolizumab	HiSeq 2000/2500(Illumina)
pt54C	28	Male	NA	23.8	Alive	PD	CTLA-4 plus PD-1/PD-L1	Ipilimumab+Pembrolizumab	HiSeq 2000/2500(Illumina)
pt5934	52	Male	M1c	19.4667	Dead	PD	CTLA-4	Ipilimumab/Tremelimumab	HiSeq 2000(Illumina)
Pt6	51	Male	M1c	29.4	Alive	CR/PR	PD-1/PD-L1	Pembrolizumab/Nivolumab	HiSeq 2000(Illumina)
pt6161	81	Male	M1b	31.6333	Dead	CR/PR	CTLA-4	Ipilimumab/Tremelimumab	HiSeq 2000(Illumina)
pt6336	53	Male	M1c	83.9667	Alive	CR/PR	CTLA-4	Ipilimumab/Tremelimumab	HiSeq 2000(Illumina)
pt6721	64	Male	M1a	9.73333	Dead	PD	CTLA-4	Ipilimumab/Tremelimumab	HiSeq 2000(Illumina)
pt6819	55	Male	M1c	41.3667	Alive	CR/PR	CTLA-4	Ipilimumab/Tremelimumab	HiSeq 2000(Illumina)
pt6842	64	Male	M1c	9.73333	Dead	PD	CTLA-4	Ipilimumab/Tremelimumab	HiSeq 2000(Illumina)
pt6B	48	Male	NA	28.0667	Dead	PD	CTLA-4 plus PD-1/PD-L1	Ipilimumab+Pembrolizumab	HiSeq 2000/2500(Illumina)
pt7623	62	Male	M1c	48.6667	Alive	CR/PR	CTLA-4	Ipilimumab/Tremelimumab	HiSeq 2000(Illumina)
pt7A	64	Male	NA	39.1333	Alive	CR/PR	CTLA-4 plus PD-1/PD-L1	Ipilimumab+Pembrolizumab	HiSeq 2000/2500(Illumina)
pt7D	64	Male	NA	39.1333	Alive	CR/PR	CTLA-4 plus PD-1/PD-L1	Ipilimumab+Pembrolizumab	HiSeq 2000/2500(Illumina)
Pt8	69	Male	M1a	NA	Alive	CR/PR	PD-1/PD-L1	Pembrolizumab/Nivolumab	HiSeq 2000(Illumina)
Pt9	68	Male	M0	35.1333	Alive	CR/PR	PD-1/PD-L1	Pembrolizumab/Nivolumab	HiSeq 2000(Illumina)
pt9306	65	Male	M1c	64.5	Alive	CR/PR	CTLA-4	Ipilimumab/Tremelimumab	HiSeq 2000(Illumina)
pt9341	77	Male	M1a	12.1667	Dead	PD	CTLA-4	Ipilimumab/Tremelimumab	HiSeq 2000(Illumina)
pt9445	50	Male	M1c	2.43333	Dead	PD	CTLA-4	Ipilimumab/Tremelimumab	HiSeq 2000(Illumina)
pt9521	74	Male	M1b	32.8667	Dead	PD	CTLA-4	Ipilimumab/Tremelimumab	HiSeq 2000(Illumina)
pt9699	70	Male	M1c	53.5333	Alive	CR/PR	CTLA-4	Ipilimumab/Tremelimumab	HiSeq 2000(Illumina)
pt9A	58	Male	NA	40.4333	Alive	PD	CTLA-4 plus PD-1/PD-L1	Ipilimumab+Pembrolizumab	HiSeq 2000/2500(Illumina)
pt9C	58	Male	NA	40.4333	Alive	PD	CTLA-4 plus PD-1/PD-L1	Ipilimumab+Pembrolizumab	HiSeq 2000/2500(Illumina)
pt9D	58	Male	NA	40.4333	Alive	PD	CTLA-4 plus PD-1/PD-L1	Ipilimumab+Pembrolizumab	HiSeq 2000/2500(Illumina)
CR0095_T_N	NA	Male	NA	69.35	Dead	CR/PR	CTLA-4	NA	HiSeq 2500(Illumina)
CR22640_T_N	NA	Male	NA	52.3167	Dead	CR/PR	CTLA-4	NA	HiSeq 2500(Illumina)
CR3665_T_N	NA	Male	NA	32.85	Dead	CR/PR	CTLA-4	NA	HiSeq 2500(Illumina)
CR6161_T_N	NA	Male	NA	31.7333	Alive	CR/PR	CTLA-4	NA	HiSeq 2500(Illumina)
CR9306_T_N	NA	Male	NA	64.4833	Dead	CR/PR	CTLA-4	NA	HiSeq 2500(Illumina)
CR9699_T_N	NA	Male	NA	53.5333	Dead	CR/PR	CTLA-4	NA	HiSeq 2500(Illumina)
LSD0167_T_N	NA	Male	NA	32.85	Dead	SD	CTLA-4	NA	HiSeq 2500(Illumina)
LSD3484_T_N	NA	Male	NA	35.9333	Dead	SD	CTLA-4	NA	HiSeq 2500(Illumina)
LSD4744_T_N	NA	Male	NA	25.55	Dead	SD	CTLA-4	NA	HiSeq 2500(Illumina)
LSD6819_T_N	NA	Male	NA	41.3667	Dead	SD	CTLA-4	NA	HiSeq 2500(Illumina)
MEL-587761-TP-NB-SM-CN1ZV-SM-CJP7Q	NA	Male	NA	19.4667	Dead	SD	CTLA-4 plus PD-1/PD-L1	NA	HiSeq 2500(Illumina)
MEL-IPI_Pat04-TP-NB-SM-4DJZZ-SM-4NFU6	71	Male	NA	32.9	Dead	CR/PR	CTLA-4	NA	HiSeq 2500(Illumina)
MEL-IPI_Pat06-TP-NB-SM-4DK12-SM-4NFU8	33	Male	NA	5.36667	Alive	PD	CTLA-4	NA	HiSeq 2500(Illumina)
MEL-IPI_Pat07-TP-NB-SM-4DK13-SM-4NFU9	35	Male	NA	35	Dead	SD	CTLA-4	NA	HiSeq 2500(Illumina)
MEL-IPI_Pat08-TP-NB-SM-4DK14-SM-4NFUA	73	Male	NA	4.66667	Alive	PD	CTLA-4	NA	HiSeq 2500(Illumina)
MEL-IPI_Pat100-TP-NT-SM-53U2D-SM-53U4M	71	Male	NA	12	Alive	PD	CTLA-4	NA	HiSeq 2500(Illumina)
MEL-IPI_Pat101-TP-NT-SM-4CU6O-SM-53U4N	75	Male	NA	9.6	Alive	PD	CTLA-4	NA	HiSeq 2500(Illumina)
MEL-IPI_Pat103-TP-NT-SM-4CU6Q-SM-53U4P	70	Male	NA	34.9333	Alive	CR/PR	CTLA-4	NA	HiSeq 2500(Illumina)
MEL-IPI_Pat105-TP-NT-SM-4CU6S-SM-53U4R	41	Male	NA	34.9	Dead	CR/PR	CTLA-4	NA	HiSeq 2500(Illumina)
MEL-IPI_Pat11-TP-NB-SM-4DK17-SM-4NFUD	67	Male	NA	26.3333	Dead	PD	CTLA-4	NA	HiSeq 2500(Illumina)
MEL-IPI_Pat110-TP-NT-SM-4CU6X-SM-4MGPO	76	Male	NA	10.6667	Alive	PD	CTLA-4	NA	HiSeq 2500(Illumina)
MEL-IPI_Pat111-TP-NT-SM-4CU6Y-SM-4MGPP	84	Male	NA	20.6	Alive	PD	CTLA-4	NA	HiSeq 2500(Illumina)
MEL-IPI_Pat113-TP-NT-SM-53U2Q-SM-4MGPR	68	Male	NA	10.0333	Alive	CR/PR	CTLA-4	NA	HiSeq 2500(Illumina)
MEL-IPI_Pat115-TP-NT-SM-5X2QS-SM-5X2RA	46	Male	NA	4.83333	Alive	PD	CTLA-4	NA	HiSeq 2500(Illumina)
MEL-IPI_Pat117-TP-NT-SM-5X2QU-SM-5X2RC	74	Male	NA	30.4667	Dead	CR/PR	CTLA-4	NA	HiSeq 2500(Illumina)
MEL-IPI_Pat119-TP-NT-SM-7459N-SM-7459Q	61	Male	NA	26.9333	Dead	PD	CTLA-4	NA	HiSeq 2500(Illumina)
MEL-IPI_Pat12-TP-NB-SM-7459O-SM-4NFUE	41	Male	NA	9.66667	Alive	PD	CTLA-4	NA	HiSeq 2500(Illumina)
MEL-IPI_Pat121-TP-NT-SM-7459K-SM-5X2RG	47	Male	NA	4.06667	Alive	PD	CTLA-4	NA	HiSeq 2500(Illumina)
MEL-IPI_Pat124-TP-NB-SM-7459L-SM-5VWHM	78	Male	NA	4.86667	Alive	PD	CTLA-4	NA	HiSeq 2500(Illumina)
MEL-IPI_Pat126-TP-NB-SM-5X2R4-SM-5VWHO	77	Male	NA	21.3667	Dead	CR/PR	CTLA-4	NA	HiSeq 2500(Illumina)
MEL-IPI_Pat128-TP-NB-SM-5X2R6-SM-5VWHQ	30	Male	NA	3.76667	Alive	PD	CTLA-4	NA	HiSeq 2500(Illumina)
MEL-IPI_Pat129-TP-NT-SM-5X2R7-SM-5X2RI	18	Male	NA	17.9667	Dead	PD	CTLA-4	NA	HiSeq 2500(Illumina)
MEL-IPI_Pat13-TP-NB-SM-4DK19-SM-4NFUF	78	Male	NA	24.4	Alive	PD	CTLA-4	NA	HiSeq 2500(Illumina)
MEL-IPI_Pat132-TP-NB-SM-5VWJA-SM-5VWHR	81	Male	NA	22.5333	Dead	CR/PR	CTLA-4	NA	HiSeq 2500(Illumina)
MEL-IPI_Pat133-TP-NB-SM-7A14Z-SM-5VWHS	75	Male	NA	18.0667	Alive	PD	CTLA-4	NA	HiSeq 2500(Illumina)
MEL-IPI_Pat134-TP-NB-SM-5VWJC-SM-5VWHT	73	Male	NA	10.0667	Alive	PD	CTLA-4	NA	HiSeq 2500(Illumina)
MEL-IPI_Pat139-TP-NB-SM-5VWJH-SM-5VWHY	58	Male	NA	3.3	Alive	PD	CTLA-4	NA	HiSeq 2500(Illumina)
MEL-IPI_Pat140-TP-NB-SM-5VWJI-SM-5VWHZ	62	Male	NA	16.4	Alive	PD	CTLA-4	NA	HiSeq 2500(Illumina)
MEL-IPI_Pat143-TP-NB-SM-7A156-SM-5VWI3	71	Male	NA	5.1	Alive	PD	CTLA-4	NA	HiSeq 2500(Illumina)
MEL-IPI_Pat144-TP-NB-SM-7A157-SM-5VWI4	65	Male	NA	29	Alive	CR/PR	CTLA-4	NA	HiSeq 2500(Illumina)
MEL-IPI_Pat147-TP-NB-SM-7A158-SM-5VWI7	63	Male	NA	7.46667	Alive	PD	CTLA-4	NA	HiSeq 2500(Illumina)
MEL-IPI_Pat15-TP-NB-SM-4DK1B-SM-4NFUH	32	Male	NA	1.66667	Alive	PD	CTLA-4	NA	HiSeq 2500(Illumina)
MEL-IPI_Pat151-TP-NB-SM-7A15A-SM-5VWIB	68	Male	NA	6.8	Alive	PD	CTLA-4	NA	HiSeq 2500(Illumina)
MEL-IPI_Pat159-TP-NB-SM-5VWK2-SM-5VWIJ	52	Male	NA	28.0667	Dead	PD	CTLA-4	NA	HiSeq 2500(Illumina)
MEL-IPI_Pat160-TP-NB-SM-5VWK3-SM-5VWIK	79	Male	NA	5.06667	Alive	PD	CTLA-4	NA	HiSeq 2500(Illumina)
MEL-IPI_Pat163-TP-NB-SM-5VWK6-SM-5VWIN	54	Male	NA	24.9667	Dead	PD	CTLA-4	NA	HiSeq 2500(Illumina)
MEL-IPI_Pat166-TP-NB-SM-7A15G-SM-5VWIQ	31	Male	NA	2.56667	Alive	NA	CTLA-4	NA	HiSeq 2500(Illumina)
MEL-IPI_Pat167-TP-NB-SM-7A15H-SM-5VWIR	50	Male	NA	13.6	Alive	PD	CTLA-4	NA	HiSeq 2500(Illumina)
MEL-IPI_Pat168-TP-NB-SM-5VOAX-SM-5VWIS	69	Male	NA	2.23333	Alive	NA	CTLA-4	NA	HiSeq 2500(Illumina)
MEL-IPI_Pat17-TP-NB-SM-4DK1D-SM-4NFUJ	44	Male	NA	6.83333	Alive	PD	CTLA-4	NA	HiSeq 2500(Illumina)
MEL-IPI_Pat170-TP-NB-SM-5VOAZ-SM-5VWIU	48	Male	NA	3.6	Alive	PD	CTLA-4	NA	HiSeq 2500(Illumina)
MEL-IPI_Pat171-TP-NB-SM-7A15J-SM-5VWIV	66	Male	NA	15.5333	Alive	PD	CTLA-4	NA	HiSeq 2500(Illumina)
MEL-IPI_Pat21-TP-NT-SM-4DK1H-SM-53U5G	81	Male	NA	22.5333	Alive	SD	CTLA-4	NA	HiSeq 2500(Illumina)
MEL-IPI_Pat27-TP-NB-SM-4DK1N-SM-4NFUT	61	Male	NA	45.9667	Dead	PD	CTLA-4	NA	HiSeq 2500(Illumina)
MEL-IPI_Pat32-TP-NT-SM-53U3T-SM-53U67	73	Male	NA	4.9	Alive	PD	CTLA-4	NA	HiSeq 2500(Illumina)
MEL-IPI_Pat39-TP-NB-SM-4DK1Z-SM-4NFV6	67	Male	NA	49.5667	Dead	CR/PR	CTLA-4	NA	HiSeq 2500(Illumina)
MEL-IPI_Pat41-TP-NT-SM-4DK22-SM-53U5O	64	Male	NA	4.26667	Alive	PD	CTLA-4	NA	HiSeq 2500(Illumina)
MEL-IPI_Pat45-TP-NT-SM-4DK26-SM-53U5R	69	Male	NA	2.96667	Alive	PD	CTLA-4	NA	HiSeq 2500(Illumina)
MEL-IPI_Pat47-TP-NT-SM-4DK28-SM-53U5U	78	Male	NA	36.8667	Dead	CR/PR	CTLA-4	NA	HiSeq 2500(Illumina)
MEL-IPI_Pat49-TP-NT-SM-4DK2A-SM-53U5W	36	Male	NA	34.4667	Dead	SD	CTLA-4	NA	HiSeq 2500(Illumina)
MEL-IPI_Pat50-TP-NT-SM-53U69-SM-53U5X	77	Male	NA	2.16667	Alive	PD	CTLA-4	NA	HiSeq 2500(Illumina)
MEL-IPI_Pat52-TP-NT-SM-4DK2D-SM-53U5Z	65	Male	NA	6.3	Alive	PD	CTLA-4	NA	HiSeq 2500(Illumina)
MEL-IPI_Pat54-TP-NB-SM-4DK2F-SM-4NFVL	73	Male	NA	6.93333	Alive	PD	CTLA-4	NA	HiSeq 2500(Illumina)
MEL-IPI_Pat56-TP-NB-SM-4DK2H-SM-4NFVN	68	Male	NA	7.83333	Alive	PD	CTLA-4	NA	HiSeq 2500(Illumina)
MEL-IPI_Pat57-TP-NB-SM-4DK2I-SM-4NFVO	69	Male	NA	8.33333	Alive	PD	CTLA-4	NA	HiSeq 2500(Illumina)
MEL-IPI_Pat59-TP-NB-SM-4DK2K-SM-4NFVQ	36	Male	NA	7.46667	Alive	PD	CTLA-4	NA	HiSeq 2500(Illumina)
MEL-IPI_Pat60-TP-NB-SM-4DK2L-SM-4NFVR	86	Male	NA	9.06667	Alive	PD	CTLA-4	NA	HiSeq 2500(Illumina)
MEL-IPI_Pat62-TP-NB-SM-4DK2N-SM-4NFVT	76	Male	NA	20.0667	Alive	PD	CTLA-4	NA	HiSeq 2500(Illumina)
MEL-IPI_Pat64-TP-NB-SM-4DK2P-SM-4NFVV	83	Male	NA	3.53333	Alive	PD	CTLA-4	NA	HiSeq 2500(Illumina)
MEL-IPI_Pat67-TP-NB-SM-4DK2S-SM-4NFVY	40	Male	NA	2.63333	Alive	PD	CTLA-4	NA	HiSeq 2500(Illumina)
MEL-IPI_Pat71-TP-NB-SM-4DK2W-SM-4NFW3	64	Male	NA	4.56667	Alive	PD	CTLA-4	NA	HiSeq 2500(Illumina)
MEL-IPI_Pat73-TP-NB-SM-4DK2Y-SM-4NFW5	71	Male	NA	14.7333	Alive	CR/PR	CTLA-4	NA	HiSeq 2500(Illumina)
MEL-IPI_Pat74-TP-NB-SM-4DK2Z-SM-4NFW6	73	Male	NA	6.43333	Alive	PD	CTLA-4	NA	HiSeq 2500(Illumina)
MEL-IPI_Pat76-TP-NB-SM-4DK32-SM-4NFW8	74	Male	NA	4.63333	Alive	PD	CTLA-4	NA	HiSeq 2500(Illumina)
MEL-IPI_Pat77-TP-NT-SM-4DK33-SM-53U63	22	Male	NA	34.3	Dead	CR/PR	CTLA-4	NA	HiSeq 2500(Illumina)
MEL-IPI_Pat79-TP-NB-SM-53U2S-SM-4NFWB	69	Male	NA	26.7	Alive	CR/PR	CTLA-4	NA	HiSeq 2500(Illumina)
MEL-IPI_Pat80-TP-NT-SM-4DK36-SM-53U53	47	Male	NA	24.1333	Alive	SD	CTLA-4	NA	HiSeq 2500(Illumina)
MEL-IPI_Pat83-TP-NT-SM-53U2W-SM-53U56	22	Male	NA	34.2333	Dead	PD	CTLA-4	NA	HiSeq 2500(Illumina)
MEL-IPI_Pat85-TP-NB-SM-53U2Y-SM-4NFWH	83	Male	NA	15.2667	Alive	PD	CTLA-4	NA	HiSeq 2500(Illumina)
MEL-IPI_Pat86-TP-NT-SM-4DK3C-SM-53U59	54	Male	NA	9.76667	Alive	SD	CTLA-4	NA	HiSeq 2500(Illumina)
MEL-IPI_Pat87-TP-NT-SM-4DK3D-SM-53U5A	47	Male	NA	36.4333	Dead	PD	CTLA-4	NA	HiSeq 2500(Illumina)
MEL-IPI_Pat90-TP-NB-SM-4DK3G-SM-4NFWM	59	Male	NA	33.5	Dead	CR/PR	CTLA-4	NA	HiSeq 2500(Illumina)
NR1867_T_N	NA	Male	NA	18.25	Dead	PD	CTLA-4	NA	HiSeq 2500(Illumina)
NR2137_T_N	NA	Male	NA	9.73333	Dead	PD	CTLA-4	NA	HiSeq 2500(Illumina)
NR3549_T_N	NA	Male	NA	6.08333	Dead	PD	CTLA-4	NA	HiSeq 2500(Illumina)
NR4018_T_N	NA	Male	NA	3.65	Dead	PD	CTLA-4	NA	HiSeq 2500(Illumina)
NR4045_T_N	NA	Male	NA	20.6833	Dead	PD	CTLA-4	NA	HiSeq 2500(Illumina)
NR4083_T_N	NA	Male	NA	2.8	Dead	PD	CTLA-4	NA	HiSeq 2500(Illumina)
NR4631_T_N	NA	Male	NA	6.08333	Dead	PD	CTLA-4	NA	HiSeq 2500(Illumina)
NR9445_T_N	NA	Male	NA	2.43333	Dead	PD	CTLA-4	NA	HiSeq 2500(Illumina)
NR9521_T_N	NA	Male	NA	32.85	Dead	PD	CTLA-4	NA	HiSeq 2500(Illumina)
PR12117_T_N	NA	Male	NA	19.4667	Alive	CR/PR	CTLA-4	NA	HiSeq 2500(Illumina)
PR4035_T_N	NA	Male	NA	51.1	Dead	CR/PR	CTLA-4	NA	HiSeq 2500(Illumina)
PR4046_T_N	NA	Male	NA	25.6667	Dead	CR/PR	CTLA-4	NA	HiSeq 2500(Illumina)
PR4077_T_N	NA	Male	NA	74.2167	Dead	CR/PR	CTLA-4	NA	HiSeq 2500(Illumina)
SD1494_T_N	NA	Male	NA	24.3333	Dead	SD	CTLA-4	NA	HiSeq 2500(Illumina)
SD5038_T_N	NA	Male	NA	14.6	Alive	SD	CTLA-4	NA	HiSeq 2500(Illumina)
SD5934_T_N	NA	Male	NA	19.4667	Alive	SD	CTLA-4	NA	HiSeq 2500(Illumina)
SD6336_T_N	NA	Male	NA	84.2333	Dead	SD	CTLA-4	NA	HiSeq 2500(Illumina)
pt211	NA	NA	NA	38.1333	Alive	CR/PR	PD-1/PD-L1	Nivolumab	HiSeq 2000/2500(Illumina)
pt212	NA	NA	M1b	21.1	Dead	SD	PD-1/PD-L1	Nivolumab	HiSeq 2000/2500(Illumina)
pt213	NA	NA	M1c	7.4	Dead	PD	PD-1/PD-L1	Nivolumab	HiSeq 2000/2500(Illumina)
pt215	NA	NA	M1c	38.3	Alive	CR/PR	PD-1/PD-L1	Nivolumab	HiSeq 2000/2500(Illumina)
pt216	NA	NA	M0	8.63333	Dead	PD	PD-1/PD-L1	Nivolumab	HiSeq 2000/2500(Illumina)
pt217	NA	NA	M1c	3.06667	Dead	PD	PD-1/PD-L1	Nivolumab	HiSeq 2000/2500(Illumina)
pt218	NA	NA	M1a	8.53333	Dead	SD	PD-1/PD-L1	Nivolumab	HiSeq 2000/2500(Illumina)
pt219	NA	NA	NA	27.9	Dead	PD	PD-1/PD-L1	Nivolumab	HiSeq 2000/2500(Illumina)
pt221	NA	NA	NA	9.33333	Dead	PD	PD-1/PD-L1	Nivolumab	HiSeq 2000/2500(Illumina)
pt225	NA	NA	M1c	1.9	Dead	PD	CTLA-4 plus PD-1/PD-L1	Ipilimumab+Nivolumab	HiSeq 2000/2500(Illumina)
pt226	NA	NA	M1a	35.7667	Alive	CR/PR	PD-1/PD-L1	Nivolumab	HiSeq 2000/2500(Illumina)
pt231	NA	NA	M1c	1.73333	Dead	SD	PD-1/PD-L1	Nivolumab	HiSeq 2000/2500(Illumina)
pt232	NA	NA	M1c	4.96667	Alive	PD	PD-1/PD-L1	Nivolumab	HiSeq 2000/2500(Illumina)
pt233	NA	NA	M1c	3.36667	Dead	PD	PD-1/PD-L1	Nivolumab	HiSeq 2000/2500(Illumina)
pt234	NA	NA	M1b	31.7333	Alive	SD	PD-1/PD-L1	Nivolumab	HiSeq 2000/2500(Illumina)
pt235	NA	NA	M1c	15.8333	Dead	PD	PD-1/PD-L1	Nivolumab	HiSeq 2000/2500(Illumina)
pt236	NA	NA	NA	24.6667	Dead	PD	PD-1/PD-L1	Nivolumab	HiSeq 2000/2500(Illumina)
pt237	NA	NA	M1c	9.1	Dead	PD	PD-1/PD-L1	Nivolumab	HiSeq 2000/2500(Illumina)
pt238	NA	NA	M1a	35.1	Alive	CR/PR	PD-1/PD-L1	Nivolumab	HiSeq 2000/2500(Illumina)
pt239	NA	NA	M1a	32.0333	Alive	PD	PD-1/PD-L1	Nivolumab	HiSeq 2000/2500(Illumina)
pt240	NA	NA	M1c	3.8	Alive	PD	CTLA-4 plus PD-1/PD-L1	Ipilimumab+Nivolumab	HiSeq 2000/2500(Illumina)
pt242	NA	NA	M1b	27.8	Alive	CR/PR	CTLA-4 plus PD-1/PD-L1	Ipilimumab+Nivolumab	HiSeq 2000/2500(Illumina)
pt244	NA	NA	M1c	36.0333	Alive	SD	CTLA-4 plus PD-1/PD-L1	Ipilimumab+Nivolumab	HiSeq 2000/2500(Illumina)
pt245	NA	NA	M1a	21.5333	Dead	SD	CTLA-4 plus PD-1/PD-L1	Ipilimumab+Nivolumab	HiSeq 2000/2500(Illumina)
pt246	NA	NA	M1c	5.56667	Dead	SD	CTLA-4 plus PD-1/PD-L1	Ipilimumab+Nivolumab	HiSeq 2000/2500(Illumina)
pt252	NA	NA	NA	36.4333	Alive	CR/PR	PD-1/PD-L1	Nivolumab	HiSeq 2000/2500(Illumina)
pt254	NA	NA	M1a	7.56667	Dead	PD	CTLA-4 plus PD-1/PD-L1	Ipilimumab+Nivolumab	HiSeq 2000/2500(Illumina)
pt255	NA	NA	M1b	23.9333	Dead	PD	CTLA-4 plus PD-1/PD-L1	Ipilimumab+Nivolumab	HiSeq 2000/2500(Illumina)
pt256	NA	NA	M1c	34.8667	Alive	CR/PR	CTLA-4 plus PD-1/PD-L1	Ipilimumab+Nivolumab	HiSeq 2000/2500(Illumina)
pt257	NA	NA	NA	27.5667	Alive	CR/PR	CTLA-4 plus PD-1/PD-L1	Ipilimumab+Nivolumab	HiSeq 2000/2500(Illumina)
pt259	NA	NA	M1a	1.9	Alive	PD	CTLA-4 plus PD-1/PD-L1	Ipilimumab+Nivolumab	HiSeq 2000/2500(Illumina)
pt260	NA	NA	M1c	15.8667	Dead	PD	CTLA-4 plus PD-1/PD-L1	Ipilimumab+Nivolumab	HiSeq 2000/2500(Illumina)
pt261	NA	NA	M1c	14.4333	Dead	CR/PR	CTLA-4 plus PD-1/PD-L1	Ipilimumab+Nivolumab	HiSeq 2000/2500(Illumina)
pt262	NA	NA	NA	28.8333	Alive	CR/PR	CTLA-4 plus PD-1/PD-L1	Ipilimumab+Nivolumab	HiSeq 2000/2500(Illumina)
pt266	NA	NA	M1c	16.6333	Dead	SD	CTLA-4 plus PD-1/PD-L1	Ipilimumab+Nivolumab	HiSeq 2000/2500(Illumina)
pt267	NA	NA	M1a	23.6	Dead	SD	PD-1/PD-L1	Nivolumab	HiSeq 2000/2500(Illumina)
pt268	NA	NA	M1a	24.6	Alive	PD	PD-1/PD-L1	Nivolumab	HiSeq 2000/2500(Illumina)
pt273	NA	NA	M1b	23.0667	Alive	SD	CTLA-4 plus PD-1/PD-L1	Ipilimumab+Nivolumab	HiSeq 2000/2500(Illumina)
pt274	NA	NA	NA	18.0667	Dead	PD	PD-1/PD-L1	Nivolumab	HiSeq 2000/2500(Illumina)
pt275	NA	NA	M1c	34.4	Alive	SD	CTLA-4 plus PD-1/PD-L1	Ipilimumab+Nivolumab	HiSeq 2000/2500(Illumina)
pt276	NA	NA	M1b	28.0667	Alive	CR/PR	CTLA-4 plus PD-1/PD-L1	Ipilimumab+Nivolumab	HiSeq 2000/2500(Illumina)
pt278	NA	NA	M1c	10.3667	Dead	SD	CTLA-4 plus PD-1/PD-L1	Ipilimumab+Nivolumab	HiSeq 2000/2500(Illumina)
pt279	NA	NA	M1c	8.2	Alive	SD	PD-1/PD-L1	Nivolumab	HiSeq 2000/2500(Illumina)
pt280	NA	NA	M1b	25.6667	Dead	CR/PR	PD-1/PD-L1	Nivolumab	HiSeq 2000/2500(Illumina)
pt281	NA	NA	M1c	9.36667	Alive	SD	PD-1/PD-L1	Nivolumab	HiSeq 2000/2500(Illumina)
pt282	NA	NA	M1c	0.666667	Dead	SD	PD-1/PD-L1	Nivolumab	HiSeq 2000/2500(Illumina)
pt284	NA	NA	M1c	0.333333	Dead	SD	PD-1/PD-L1	Nivolumab	HiSeq 2000/2500(Illumina)
pt285	NA	NA	M1a	15.7	Dead	SD	PD-1/PD-L1	Nivolumab	HiSeq 2000/2500(Illumina)
pt287	NA	NA	NA	7.26667	Dead	SD	CTLA-4 plus PD-1/PD-L1	Ipilimumab+Nivolumab	HiSeq 2000/2500(Illumina)
pt290	NA	NA	M1c	14.3	Dead	SD	CTLA-4 plus PD-1/PD-L1	Ipilimumab+Nivolumab	HiSeq 2000/2500(Illumina)
pt291	NA	NA	M1c	15.4	Alive	SD	CTLA-4 plus PD-1/PD-L1	Ipilimumab+Nivolumab	HiSeq 2000/2500(Illumina)
pt292	NA	NA	M1c	5.03333	Dead	PD	PD-1/PD-L1	Nivolumab	HiSeq 2000/2500(Illumina)
pt293	NA	NA	M1a	30.1333	Alive	PD	CTLA-4 plus PD-1/PD-L1	Ipilimumab+Nivolumab	HiSeq 2000/2500(Illumina)
pt294	NA	NA	M1c	9.06667	Dead	PD	CTLA-4 plus PD-1/PD-L1	Ipilimumab+Nivolumab	HiSeq 2000/2500(Illumina)
pt295	NA	NA	NA	32.4667	Alive	SD	PD-1/PD-L1	Nivolumab	HiSeq 2000/2500(Illumina)
pt297	NA	NA	M1a	28.1333	Dead	SD	PD-1/PD-L1	Nivolumab	HiSeq 2000/2500(Illumina)
pt298	NA	NA	M1c	5.8	Dead	PD	CTLA-4 plus PD-1/PD-L1	Ipilimumab+Nivolumab	HiSeq 2000/2500(Illumina)
pt300	NA	NA	NA	11.1	Dead	SD	CTLA-4 plus PD-1/PD-L1	Ipilimumab+Nivolumab	HiSeq 2000/2500(Illumina)
pt301	NA	NA	M1c	28.3	Alive	PD	CTLA-4 plus PD-1/PD-L1	Ipilimumab+Nivolumab	HiSeq 2000/2500(Illumina)
pt302	NA	NA	M1c	32.7	Alive	CR/PR	PD-1/PD-L1	Nivolumab	HiSeq 2000/2500(Illumina)
pt306	NA	NA	M1c	24.9	Dead	SD	CTLA-4 plus PD-1/PD-L1	Ipilimumab+Nivolumab	HiSeq 2000/2500(Illumina)
pt308	NA	NA	M1c	28	Dead	PD	CTLA-4 plus PD-1/PD-L1	Ipilimumab+Nivolumab	HiSeq 2000/2500(Illumina)
pt309	NA	NA	M1a	27.8	Alive	CR/PR	CTLA-4 plus PD-1/PD-L1	Ipilimumab+Nivolumab	HiSeq 2000/2500(Illumina)
pt310	NA	NA	NA	21.2	Alive	SD	PD-1/PD-L1	Nivolumab	HiSeq 2000/2500(Illumina)
pt311	NA	NA	M1b	16.1333	Alive	PD	CTLA-4 plus PD-1/PD-L1	Ipilimumab+Nivolumab	HiSeq 2000/2500(Illumina)
pt312	NA	NA	NA	27.2667	Alive	CR/PR	CTLA-4 plus PD-1/PD-L1	Ipilimumab+Nivolumab	HiSeq 2000/2500(Illumina)
pt314	NA	NA	M1c	3.03333	Dead	PD	CTLA-4 plus PD-1/PD-L1	Ipilimumab+Nivolumab	HiSeq 2000/2500(Illumina)
pt316	NA	NA	M1b	30.4333	Alive	SD	CTLA-4 plus PD-1/PD-L1	Ipilimumab+Nivolumab	HiSeq 2000/2500(Illumina)

## Sheet: Table S4
Table S4 The mutational activity data of four mutational process signatures extracted from patients with BM
Sample ID	Signature_13	Signature_7	Signature_4	Signature_6
P-0000190-T01-IM3	1.39456e-13	0.397181	0.602819	1.39456e-13
P-0000287-T01-IM3	9.51404e-13	9.51404e-13	1	9.51404e-13
P-0000396-T01-IM3	0.324576	0.206075	0.469349	1.12232e-13
P-0000408-T01-IM3	0.24026	0.459018	1.73708e-13	0.300722
P-0000443-T01-IM3	2.16406e-13	2.16406e-13	0.586256	0.413744
P-0000463-T01-IM3	0.640775	0.0937313	0.226499	0.0389948
P-0000469-T01-IM3	0.790257	0.209743	1.338e-13	1.338e-13
P-0000517-T01-IM3	9.53125e-14	0.310002	0.14527	0.544728
P-0000583-T01-IM3	0.406054	7.96139e-14	0.245788	0.348158
P-0000627-T01-IM3	4.82018e-14	0.0376411	0.546976	0.415382
P-0000650-T01-IM3	0.821387	2.48769e-13	2.48769e-13	0.178613
P-0000671-T01-IM3	0.33192	0.0691755	0.598905	2.6112e-14
P-0000816-T01-IM3	0.709952	1.49201e-13	1.49201e-13	0.290048
P-0000874-T01-IM3	4.17532e-13	4.17532e-13	0.438859	0.561141
P-0000924-T01-IM3	0.183246	1.14239e-13	0.816754	1.14239e-13
P-0000968-T02-IM6	2.53452e-13	1	2.53452e-13	2.53452e-13
P-0001224-T02-IM3	5.36439e-14	0.22731	0.77269	5.36439e-14
P-0001251-T01-IM3	1.47321e-14	0.955424	1.47321e-14	0.0445759
P-0001295-T01-IM3	9.06493e-14	0.0272449	0.310704	0.662051
P-0001397-T01-IM3	6.47969e-14	0.108507	0.332877	0.558616
P-0001439-T01-IM3	4.39479e-13	4.39479e-13	0.650571	0.349429
P-0001485-T01-IM3	1.53094e-14	0.945752	0.0542477	1.53094e-14
P-0001530-T01-IM3	1.11422e-13	0.823618	0.176382	1.11422e-13
P-0001586-T02-IM5	0.453685	1.86327e-13	1.86327e-13	0.546315
P-0001683-T01-IM3	1	1.86698e-13	1.86698e-13	1.86698e-13
P-0001751-T01-IM3	4.90808e-13	0.484123	0.515877	4.90808e-13
P-0001759-T01-IM3	0.702118	0.297882	8.26332e-14	8.26332e-14
P-0001784-T01-IM3	2.01805e-13	2.01805e-13	0.304557	0.695443
P-0001875-T01-IM3	0.739307	2.00033e-13	0.260693	2.00033e-13
P-0001883-T01-IM3	2.37851e-13	2.37851e-13	1	2.37851e-13
P-0001891-T01-IM3	1.21291e-13	0.303307	0.696693	1.21291e-13
P-0001915-T01-IM3	1.48815e-13	1.48815e-13	1.48815e-13	1
P-0001945-T01-IM3	0.439674	0.140873	0.419453	1.08779e-13
P-0001955-T01-IM3	4.75702e-13	4.75702e-13	1	4.75702e-13
P-0001987-T01-IM3	0.580451	0.10698	0.14518	0.167389
P-0001996-T01-IM3	9.51404e-13	9.51404e-13	1	9.51404e-13
P-0002036-T01-IM3	3.72039e-13	3.72039e-13	3.72039e-13	1
P-0002091-T01-IM3	0.203058	1.51643e-13	0.796942	1.51643e-13
P-0002105-T01-IM3	0.705384	0.0812787	0.145042	0.0682947
P-0002336-T01-IM3	0.331515	1.76714e-13	0.668485	1.76714e-13
P-0002574-T01-IM3	2.71734e-13	2.71734e-13	0.343051	0.656949
P-0002605-T01-IM3	1.05712e-13	1.05712e-13	1	1.05712e-13
P-0002874-T01-IM3	8.64913e-14	8.64913e-14	1	8.64913e-14
P-0003056-T01-IM5	7.44077e-13	7.44077e-13	7.44077e-13	1
P-0003077-T01-IM5	1.15249e-13	0.0457686	0.24272	0.711512
P-0003101-T03-IM5	1.90802e-13	0.0709177	1.90802e-13	0.929082
P-0003129-T01-IM5	0.138764	0.0807258	0.78051	7.13884e-14
P-0003132-T01-IM5	0.840462	0.159538	2.72204e-14	2.72204e-14
P-0003347-T01-IM5	0.0627829	0.249152	0.586169	0.101896
P-0003353-T01-IM5	0.826009	0.173991	5.28834e-14	5.28834e-14
P-0003375-T01-IM5	0.156699	0.518889	0.324413	2.37931e-13
P-0003527-T01-IM5	1.37537e-13	0.1829	0.153442	0.663657
P-0003620-T02-IM5	4.79411e-14	0.887093	0.112907	4.79411e-14
P-0003702-T02-IM5	1	1.49359e-13	1.49359e-13	1.49359e-13
P-0003727-T01-IM5	7.44077e-13	7.44077e-13	7.44077e-13	1
P-0003816-T01-IM5	0.748994	1.86528e-13	1.86528e-13	0.251006
P-0003854-T02-IM5	0.121031	0.0262399	0.416361	0.436368
P-0003921-T01-IM5	6.53521e-14	0.875701	6.53521e-14	0.124299
P-0004048-T01-IM5	9.51404e-13	9.51404e-13	1	9.51404e-13
P-0004205-T01-IM5	7.44077e-13	7.44077e-13	7.44077e-13	1
P-0004236-T01-IM5	6.93457e-14	0.840698	6.93457e-14	0.159302
P-0004339-T04-IM6	0.793419	0.16123	4.15643e-14	0.0453513
P-0004349-T01-IM5	1.4483e-13	1	1.4483e-13	1.4483e-13
P-0004395-T01-IM5	1.16312e-13	0.309403	0.496604	0.193994
P-0004410-T01-IM5	0.754218	7.24621e-14	0.245782	7.24621e-14
P-0004499-T01-IM5	5.06904e-13	1	5.06904e-13	5.06904e-13
P-0004561-T01-IM5	1.70813e-13	0.292116	0.150462	0.557422
P-0004617-T01-IM5	1.27982e-13	0.149258	0.537987	0.312754
P-0004658-T01-IM5	0.673218	0.147637	0.179146	7.48063e-14
P-0004912-T01-IM5	0.811937	0.188063	3.98504e-13	3.98504e-13
P-0005380-T01-IM5	0.623805	0.124957	0.251238	7.55968e-14
P-0005383-T01-IM5	5.96358e-14	1	5.96358e-14	5.96358e-14
P-0005450-T01-IM5	1.01381e-12	1	1.01381e-12	1.01381e-12
P-0005502-T03-IM6	1.99794e-13	0.762221	0.237779	1.99794e-13
P-0005781-T01-IM5	2.48026e-13	2.48026e-13	2.48026e-13	1
P-0006021-T01-IM5	1.90281e-13	1.90281e-13	1	1.90281e-13
P-0006055-T01-IM5	1.60034e-13	1.60034e-13	0.270554	0.729446
P-0006133-T01-IM5	0.755398	0.0289419	0.215661	1.35364e-14
P-0006674-T01-IM5	0.837791	0.0890989	0.0731104	5.23696e-14
P-0006682-T02-IM6	0.855474	3.30287e-14	0.0639574	0.0805683
P-0006723-T01-IM5	1	8.2977e-14	8.2977e-14	8.2977e-14
P-0006751-T01-IM5	9.51404e-13	9.51404e-13	1	9.51404e-13
P-0006789-T01-IM5	4.75702e-13	4.75702e-13	1	4.75702e-13
P-0006904-T01-IM5	7.44077e-13	7.44077e-13	7.44077e-13	1
P-0006995-T01-IM5	3.28838e-13	0.562822	0.43711	6.80994e-05
P-0007226-T01-IM5	1.30647e-13	0.147566	1.30647e-13	0.852434
P-0007418-T01-IM5	0.218204	0.191654	0.590142	6.56227e-14
P-0007561-T01-IM5	0.082201	0.72368	0.194119	3.37843e-14
P-0007736-T01-IM5	1.12645e-13	1	1.12645e-13	1.12645e-13
P-0007809-T01-IM5	8.81682e-14	0.00668356	0.229753	0.763564
P-0007810-T02-IM5	0.0399109	0.960089	2.44671e-14	2.44671e-14
P-0007870-T02-IM6	0.820738	2.48769e-13	2.48769e-13	0.179262
P-0008061-T01-IM5	1.40329e-13	0.107335	0.332535	0.56013
P-0008083-T03-IM6	6.50255e-14	0.130894	0.318085	0.551021
P-0008131-T01-IM5	0.307287	1.41008e-13	0.487799	0.204914
P-0008133-T01-IM5	0.144505	0.196394	0.216881	0.44222
P-0008261-T01-IM5	0.260679	8.66117e-14	0.585219	0.154102
P-0008324-T01-IM5	0.229926	1.4894e-13	1.4894e-13	0.770074
P-0008354-T01-IM5	9.51404e-13	9.51404e-13	1	9.51404e-13
P-0008396-T01-IM5	5.31484e-14	5.31484e-14	5.31484e-14	1
P-0008472-T01-IM5	0.481369	2.04055e-13	0.341665	0.176967
P-0008518-T01-IM5	7.44077e-13	7.44077e-13	7.44077e-13	1
P-0008591-T01-IM5	7.44077e-13	7.44077e-13	7.44077e-13	1
P-0008602-T01-IM5	4.75702e-13	4.75702e-13	1	4.75702e-13
P-0008764-T01-IM5	1.39627e-13	0.416414	0.583586	1.39627e-13
P-0008792-T01-IM5	0.704018	0.295982	8.25825e-14	8.25825e-14
P-0008871-T01-IM5	0.168694	0.0858642	0.482434	0.263008
P-0008932-T01-IM5	0.355497	0.338753	2.09104e-13	0.30575
P-0009005-T01-IM5	0.766582	0.233418	8.0912e-14	8.0912e-14
P-0009072-T01-IM5	2.53452e-13	1	2.53452e-13	2.53452e-13
P-0009080-T01-IM5	1.79865e-13	0.0915995	0.629626	0.278774
P-0009108-T01-IM5	0.0764916	0.818369	0.0668211	0.0383188
P-0009148-T01-IM5	8.44841e-14	1	8.44841e-14	8.44841e-14
P-0009275-T01-IM5	1.39219e-13	0.370683	0.629317	1.39219e-13
P-0009416-T01-IM5	0.922158	0.0778423	3.83789e-13	3.83789e-13
P-0009431-T01-IM5	1.26186e-13	0.516153	1.26186e-13	0.483847
P-0009560-T01-IM5	1.3457e-13	0.40663	0.425575	0.167795
P-0009591-T01-IM5	0.398779	6.37624e-14	0.403958	0.197263
P-0009593-T01-IM5	2.53452e-13	1	2.53452e-13	2.53452e-13
P-0009623-T01-IM5	0.499089	3.72716e-13	3.72716e-13	0.500911
P-0009660-T01-IM5	0.502694	0.0773315	0.419975	3.55572e-14
P-0009691-T02-IM6	3.04699e-14	0.0799684	0.862984	0.0570475
P-0009715-T01-IM5	0.141073	0.135308	0.591597	0.132023
P-0009740-T01-IM5	0.392447	2.17776e-13	0.607553	2.17776e-13
P-0009789-T02-IM6	0.120388	7.31148e-14	0.641371	0.238241
P-0009950-T01-IM5	1.414e-14	0.963408	1.414e-14	0.0365924
P-0009955-T02-IM6	0.450977	0.217245	0.291549	0.040229
P-0010030-T01-IM5	0.319527	1.37354e-13	0.381904	0.298569
P-0010041-T01-IM5	9.51404e-13	9.51404e-13	1	9.51404e-13
P-0010213-T01-IM5	6.66155e-14	6.66155e-14	0.588076	0.411924
P-0010340-T01-IM5	2.06853e-14	0.922466	2.06853e-14	0.0775339
P-0010495-T01-IM5	1.86581e-13	0.536614	0.212632	0.250754
P-0010848-T01-IM5	1.26726e-13	1	1.26726e-13	1.26726e-13
P-0010916-T01-IM5	0.414993	0.132769	0.452239	1.98813e-14
P-0011096-T02-IM5	2.18001e-13	0.474274	2.18001e-13	0.525726
P-0011298-T01-IM5	1.58567e-13	1.58567e-13	1	1.58567e-13
P-0011331-T01-IM5	1.37142e-13	0.1377	0.8623	1.37142e-13
P-0011376-T01-IM5	0.452442	2.14707e-13	0.547558	2.14707e-13
P-0011541-T01-IM5	0.703666	1.86497e-13	1.86497e-13	0.296334
P-0012043-T01-IM5	1.07093e-13	0.126489	0.378871	0.49464
P-0012082-T01-IM5	0.33893	0.0545202	0.60655	2.39313e-14
P-0012092-T01-IM5	0.489855	8.98101e-14	0.303304	0.206841
P-0012274-T01-IM5	1.25315e-13	1.25315e-13	0.642124	0.357876
P-0012315-T01-IM5	1.01381e-13	1	1.01381e-13	1.01381e-13
P-0012361-T01-IM5	2.4727e-14	1	2.4727e-14	2.4727e-14
P-0012367-T01-IM5	7.44077e-13	7.44077e-13	7.44077e-13	1
P-0012408-T01-IM5	6.64121e-14	0.71752	0.28248	6.64121e-14
P-0012420-T01-IM5	9.21644e-14	1	9.21644e-14	9.21644e-14
P-0012602-T01-IM5	2.1332e-13	2.1332e-13	0.526721	0.473279
P-0012633-T01-IM5	0.16622	0.105521	0.319418	0.40884
P-0012736-T01-IM5	0.0663754	0.058919	0.874706	4.09348e-14
P-0012747-T01-IM5	1.99344e-13	1.99344e-13	0.257082	0.742918
P-0012780-T01-IM5	0.207621	1.29846e-13	0.792379	1.29846e-13
P-0012833-T01-IM5	5.28558e-14	5.28558e-14	1	5.28558e-14
P-0012931-T01-IM5	1.07078e-13	0.19711	0.80289	1.07078e-13
P-0013202-T01-IM5	2.71602e-13	2.71602e-13	0.341139	0.658861
P-0013277-T01-IM5	0.395322	0.167664	0.170031	0.266983
P-0013345-T02-IM6	0.521019	2.81599e-13	0.478981	2.81599e-13
P-0013383-T01-IM5	2.15704e-14	1	2.15704e-14	2.15704e-14
P-0013443-T01-IM5	1.58567e-13	1.58567e-13	1	1.58567e-13
P-0013510-T01-IM5	0.277528	1.43598e-13	0.563153	0.159319
P-0013625-T01-IM5	1.01381e-12	1	1.01381e-12	1.01381e-12
P-0013628-T01-IM5	2.06884e-13	0.309419	2.06884e-13	0.690581
P-0014003-T02-IM6	8.97959e-14	0.158562	0.535927	0.305511
P-0014128-T01-IM5	1.29423e-13	1.29423e-13	0.780804	0.219196
P-0014259-T01-IM6	0.517471	1.86371e-13	1.86371e-13	0.482529
P-0014293-T01-IM6	6.41835e-14	0.123976	0.583872	0.292153
P-0014558-T01-IM6	1	2.48931e-13	2.48931e-13	2.48931e-13
P-0014761-T01-IM6	0.176386	0.136374	0.124121	0.563119
P-0014808-T03-IM6	0.275879	0.207585	0.157328	0.359207
P-0014813-T01-IM6	4.31517e-14	0.0604284	0.703281	0.236291
P-0014844-T01-IM6	0.388111	1.37406e-13	0.382521	0.229369
P-0015198-T01-IM6	5.06904e-13	1	5.06904e-13	5.06904e-13
P-0015210-T01-IM6	2.48026e-13	2.48026e-13	2.48026e-13	1
P-0015386-T01-IM6	2.30411e-14	1	2.30411e-14	2.30411e-14
P-0015415-T01-IM6	0.0374462	0.883972	0.0282199	0.0503616
P-0015511-T01-IM6	7.24149e-14	1	7.24149e-14	7.24149e-14
P-0015531-T01-IM6	1.92681e-13	0.192268	0.807732	1.92681e-13
P-0015544-T01-IM6	7.00068e-14	0.875011	7.00068e-14	0.124989
P-0015600-T01-IM6	3.09633e-13	0.464499	0.287145	0.248356
P-0015763-T01-IM6	2.02762e-13	1	2.02762e-13	2.02762e-13
P-0015855-T02-IM6	1.12645e-13	1	1.12645e-13	1.12645e-13
P-0015926-T01-IM6	0.389124	1.45298e-13	0.610876	1.45298e-13
P-0015964-T01-IM6	0.864965	0.063915	3.81833e-14	0.0711203
P-0016197-T01-IM6	0.125044	0.874956	3.16265e-14	3.16265e-14
P-0016244-T01-IM6	1	4.66746e-14	4.66746e-14	4.66746e-14
P-0016322-T01-IM6	3.01504e-13	0.594795	3.01504e-13	0.405205
P-0016345-T01-IM6	1.1379e-13	0.15851	0.0467729	0.794717
P-0016365-T01-IM6	0.0458242	0.114057	0.823737	0.0163822
P-0016366-T01-IM6	7.44077e-13	7.44077e-13	7.44077e-13	1
P-0016799-T01-IM6	2.32391e-13	0.687678	2.32391e-13	0.312322
P-0016870-T02-IM6	9.51404e-14	9.51404e-14	1	9.51404e-14
P-0016934-T01-IM6	0.313128	7.46065e-14	0.365337	0.321536
P-0017185-T01-IM6	0.529721	1.24253e-13	1.24253e-13	0.470279
P-0017284-T02-IM5	2.1753e-13	0.299272	0.218584	0.482145
P-0017311-T01-IM6	9.51404e-13	9.51404e-13	1	9.51404e-13
P-0017319-T05-IM6	2.37851e-13	2.37851e-13	1	2.37851e-13
P-0017539-T01-IM5	0.320682	0.439392	0.239926	1.82642e-13
P-0017565-T02-IM6	2.48026e-13	2.48026e-13	2.48026e-13	1
P-0017715-T01-IM6	1.60321e-13	0.168569	0.831431	1.60321e-13
P-0017794-T02-IM6	0.342598	1.74838e-13	0.623094	0.0343083
P-0017924-T01-IM6	9.51404e-13	9.51404e-13	1	9.51404e-13
P-0018298-T02-IM6	1.42839e-13	0.776641	0.223359	1.42839e-13
P-0018386-T01-IM6	2.69719e-13	2.69719e-13	0.313904	0.686096
P-0018422-T01-IM6	9.51404e-13	9.51404e-13	1	9.51404e-13
P-0018531-T01-IM6	0.444	0.164119	0.391881	1.244e-13
P-0018821-T01-IM6	0.18673	1.25121e-13	0.633126	0.180144
P-0018869-T03-IM6	0.362507	0.33145	1.39077e-13	0.306043
P-0018986-T02-IM6	1.01349e-13	0.247332	1.01349e-13	0.752668
P-0019092-T01-IM6	0.0956731	5.82393e-14	0.904327	5.82393e-14
P-0019206-T02-IM6	9.99121e-14	9.99121e-14	0.748248	0.251752
P-0019240-T01-IM6	1.01381e-12	1	1.01381e-12	1.01381e-12
P-0019351-T03-IM6	0.610434	0.26026	0.129306	4.68191e-14
P-0019419-T01-IM6	0.581796	1.33394e-13	0.263871	0.154333
P-0019445-T01-IM6	0.890729	0.109271	8.62189e-14	8.62189e-14
P-0019462-T01-IM6	1.86893e-13	1.86893e-13	0.0168492	0.983151
P-0019977-T01-IM6	0.63114	0.208357	0.160502	4.17634e-14
P-0020041-T01-IM6	4.17532e-13	4.17532e-13	0.438859	0.561141
P-0020120-T01-IM6	0.127797	3.92923e-14	0.768341	0.103862
P-0020124-T01-IM6	7.44077e-13	7.44077e-13	7.44077e-13	1
P-0020133-T01-IM6	0.881996	0.0901077	0.0278961	1.21338e-14
P-0020150-T02-IM6	5.06904e-13	0.999988	1.15055e-05	5.06904e-13
P-0020189-T01-IM6	0.0603452	0.459032	1.73611e-13	0.480622
P-0020224-T01-IM6	0.166488	0.137122	0.447051	0.24934
P-0020338-T02-IM6	0.203308	1.48926e-13	1.48926e-13	0.796692
P-0020458-T01-IM6	7.44077e-13	7.44077e-13	7.44077e-13	1
P-0020761-T01-IM6	0.0769883	0.0405389	0.512918	0.369555
P-0020766-T01-IM6	1.58567e-13	1.58567e-13	1	1.58567e-13
P-0021045-T02-IM6	1.12268e-13	0.243286	0.426598	0.330116
P-0021169-T01-IM6	0.0433577	0.871771	2.51113e-14	0.084871
P-0021270-T01-IM6	0.268357	0.168573	0.0268941	0.536177
P-0021470-T01-IM6	0.214122	0.110869	0.67501	9.14511e-14
P-0021675-T01-IM6	2.86296e-13	2.86296e-13	0.553769	0.446231
P-0021824-T01-IM6	4.75702e-13	4.75702e-13	1	4.75702e-13
P-0021842-T01-IM6	7.51126e-14	0.485647	0.126753	0.387599
P-0021873-T01-IM6	0.3313	3.11551e-14	0.614319	0.0543805
P-0021905-T02-IM6	0.698724	1.86494e-13	1.86494e-13	0.301276
P-0022012-T01-IM6	1.86078e-13	0.36458	0.424335	0.211084
P-0022143-T03-IM6	1.24013e-13	1.24013e-13	1.24013e-13	1
P-0022168-T02-IM6	2.02762e-13	1	2.02762e-13	2.02762e-13
P-0022332-T01-IM6	0.105906	6.64096e-14	0.894094	6.64096e-14
P-0022660-T01-IM6	1	9.33492e-14	9.33492e-14	9.33492e-14
P-0023249-T02-IM6	4.17532e-13	4.17532e-13	0.438859	0.561141
P-0023306-T01-IM6	0.963497	9.33368e-14	9.33368e-14	0.0365034
P-0023438-T01-IM6	6.79574e-14	6.79574e-14	1	6.79574e-14
P-0023457-T01-IM6	0.454428	1.22632e-13	0.545572	1.22632e-13
P-0023624-T01-IM6	2.16775e-13	2.16775e-13	0.593377	0.406623
P-0023733-T01-IM6	3.37936e-13	1	3.37936e-13	3.37936e-13
P-0023734-T01-IM6	1.29396e-13	0.599471	1.29396e-13	0.400529
P-0023910-T09-IM6	1.22586e-13	0.288026	0.175261	0.536713
P-0023958-T02-IM6	3.72039e-13	3.72039e-13	3.72039e-13	1
P-0024025-T01-IM6	0.560362	0.158211	0.216574	0.0648521
P-0024088-T02-IM6	0.687867	1.86486e-13	1.86486e-13	0.312133
P-0024121-T01-IM6	2.33354e-14	0.961488	2.33354e-14	0.038512
P-0024270-T02-IM6	0.284337	0.540566	0.175097	1.02996e-13
P-0024305-T01-IM6	0.1162	0.802655	6.40596e-14	0.0811445
P-0024319-T02-IM6	0.116578	0.595838	0.287585	2.41184e-13
P-0024546-T01-IM6	0.628261	0.371739	1.05757e-13	1.05757e-13
P-0024602-T01-IM6	0.171708	5.11054e-14	0.599288	0.229004
P-0024639-T01-IM6	6.6698e-15	1	6.6698e-15	6.6698e-15
P-0024796-T01-IM6	4.75702e-13	4.75702e-13	1	4.75702e-13
P-0025175-T01-IM6	0.895818	0.104182	6.4551e-14	6.4551e-14
P-0025704-T01-IM6	2.87668e-13	2.87668e-13	0.573627	0.426373
P-0025705-T01-IM6	0.560244	4.18386e-13	0.439756	4.18386e-13
P-0025777-T01-IM6	4.17532e-13	4.17532e-13	0.438859	0.561141
P-0025805-T01-IM6	0.857009	0.122188	0.0208027	1.63266e-14
P-0025975-T02-IM6	0.450492	1.24217e-13	1.24217e-13	0.549508
P-0026050-T04-IM6	1.07493e-13	0.256891	0.743109	1.07493e-13
P-0026246-T01-IM6	0.549254	1.54066e-13	0.119421	0.331324
P-0026297-T01-IM6	1.70304e-15	0.0700096	1.70304e-15	0.92999
P-0026354-T01-IM6	5.38082e-14	0.832199	5.38082e-14	0.167801
P-0026445-T02-IM6	4.29125e-13	0.42328	4.29125e-13	0.57672
P-0026892-T01-IM6	0.164477	0.257781	1.16294e-13	0.577742
P-0027076-T01-IM6	1.9971e-13	0.755489	0.244511	1.9971e-13
P-0027434-T01-IM6	1.86019e-13	1.86019e-13	1.86019e-13	1
P-0027456-T02-IM6	0.22984	1.622e-13	0.319771	0.450389
P-0027470-T03-IM6	0.657852	8.28738e-14	8.28738e-14	0.342148
P-0027586-T01-IM6	1.98212e-13	1.98212e-13	0.235239	0.764761
P-0027603-T01-IM6	3.63764e-14	0.831897	0.0660675	0.102035
P-0027639-T01-IM6	3.7016e-14	0.182537	0.815635	0.00182717
P-0027643-T01-IM6	1	4.14885e-14	4.14885e-14	4.14885e-14
P-0027892-T01-IM6	0.410493	2.02697e-13	0.316397	0.27311
P-0027953-T01-IM6	0.862656	1.86605e-13	1.86605e-13	0.137344
P-0027999-T01-IM6	0.254729	1.79857e-13	0.745271	1.79857e-13
P-0028087-T01-IM6	0.0116342	6.32682e-14	0.988366	6.32682e-14
P-0028108-T02-IM6	8.94512e-14	0.20044	0.464821	0.334739
P-0028606-T01-IM6	0.149638	0.0157711	0.696736	0.137855
P-0028675-T02-IM6	7.44077e-13	7.44077e-13	7.44077e-13	1
P-0028712-T01-IM6	0.127033	0.158097	0.387406	0.327465
P-0028743-T01-IM6	1.22905e-13	1.22905e-13	0.560749	0.439251
P-0028935-T02-IM6	1.73481e-13	0.457226	1.73481e-13	0.542774
P-0029165-T01-IM6	1.90281e-13	1.90281e-13	1	1.90281e-13
P-0029267-T03-IM6	0.144554	0.313444	0.388242	0.15376
P-0029387-T01-IM6	3.37936e-14	1	3.37936e-14	3.37936e-14
P-0029449-T01-IM6	0.36466	1.24178e-13	1.24178e-13	0.63534
P-0029614-T01-IM6	7.47962e-14	0.846297	7.47962e-14	0.153703
P-0029951-T01-IM6	7.92837e-14	7.92837e-14	1	7.92837e-14
P-0030292-T01-IM6	0.26573	0.373672	0.360597	2.30088e-13
P-0030467-T01-IM6	2.77115e-13	0.323533	2.77115e-13	0.676467
P-0030797-T01-IM6	4.17532e-13	4.17532e-13	0.438859	0.561141
P-0031099-T01-IM6	0.755749	0.135579	4.60412e-14	0.108672
P-0031208-T01-IM6	0.948468	0.0515319	4.47384e-14	4.47384e-14
P-0031210-T01-IM6	7.80859e-14	0.0439368	0.49688	0.459183
P-0031219-T01-IM6	0.175356	1.18039e-13	0.394153	0.430491
P-0031288-T01-IM6	6.37878e-14	0.0867414	0.913259	6.37878e-14
P-0031462-T01-IM6	0.161966	9.38865e-14	0.484555	0.353479
P-0031490-T01-IM6	0.735971	0.0874637	2.40521e-14	0.176565
P-0031536-T01-IM6	7.44077e-13	7.44077e-13	7.44077e-13	1
P-0031750-T01-IM6	0.136079	0.0487901	0.258265	0.556866
P-0031757-T01-IM6	5.06904e-13	1	5.06904e-13	5.06904e-13
P-0032175-T02-IM6	2.67706e-13	2.67706e-13	0.284775	0.715225
P-0032183-T03-IM6	0.142574	3.16949e-14	0.68969	0.167735
P-0032392-T01-IM6	0.245244	0.754756	5.57838e-14	5.57838e-14
P-0032526-T01-IM6	0.691524	2.02478e-13	0.308476	2.06384e-13
P-0032817-T01-IM6	1.14199e-13	0.368977	0.337572	0.29345
P-0032935-T01-IM6	1	3.73397e-13	3.73397e-13	3.73397e-13
P-0032956-T01-IM6	2.79661e-13	0.351857	2.79661e-13	0.648143
P-0032996-T01-IM6	4.75702e-13	4.75702e-13	1	4.75702e-13
P-0033529-T01-IM6	2.96181e-13	0.53559	2.96181e-13	0.46441
P-0033534-T04-IM6	1.59894e-13	1.59894e-13	0.267166	0.732834
P-0033683-T02-IM6	3.01504e-13	0.594795	3.01504e-13	0.405205
P-0033965-T01-IM6	7.79853e-14	1	7.79853e-14	7.79853e-14
P-0034180-T01-IM6	0.0486284	0.131765	0.502528	0.317079
P-0034191-T02-IM6	1.34168e-13	0.225901	1.34168e-13	0.774099
P-0034540-T01-IM6	0.585174	1.07445e-13	0.0311075	0.383718
P-0034579-T01-IM6	1.12645e-13	1	1.12645e-13	1.12645e-13
P-0034665-T02-IM6	2.48026e-13	2.48026e-13	2.48026e-13	1
P-0034670-T01-IM6	1.29659e-13	0.0627286	0.707175	0.230097
P-0034880-T02-IM6	1	2.48931e-13	2.48931e-13	2.48931e-13
P-0034882-T01-IM6	0.237137	1.35487e-13	0.328953	0.43391
P-0034907-T01-IM6	1.61006e-13	0.234452	0.765548	1.61006e-13
P-0035085-T01-IM6	1.86019e-13	1.86019e-13	1.86019e-13	1
P-0035226-T01-IM6	0.0669238	0.0869927	0.709718	0.136366
P-0035299-T01-IM6	0.146476	4.87184e-14	0.638873	0.21465
P-0035340-T03-IM6	0.102975	6.93826e-14	0.425578	0.471447
P-0035511-T02-IM6	0.126009	0.873413	0.000577379	8.16772e-14
P-0035786-T01-IM6	0.296409	0.0895006	0.448903	0.165187
P-0036201-T01-IM6	8.91945e-14	0.0154771	0.693077	0.291446
P-0036244-T01-IM6	0.421334	8.99468e-14	0.310138	0.268529
P-0036545-T01-IM6	4.40031e-13	0.504149	1.20559e-11	0.495851
P-0036680-T01-IM6	0.0928667	0.683067	5.4622e-14	0.224066
P-0036733-T05-IM6	1.33431e-14	0.951529	1.33431e-14	0.0484709
P-0036808-T01-IM6	5.27296e-14	0.106795	0.595774	0.297431
P-0036887-T01-IM6	0.259122	0.169809	0.399543	0.171525
P-0037068-T01-IM6	0.263014	0.272248	0.339937	0.124802
P-0037265-T02-IM6	4.17532e-13	4.17532e-13	0.438859	0.561141
P-0037332-T01-IM6	0.791481	7.1769e-14	0.208519	7.1769e-14
P-0037338-T01-IM6	0.0880893	0.0466166	0.53883	0.326464
P-0037491-T01-IM6	2.67453e-13	2.67453e-13	0.281114	0.718886
P-0037641-T01-IM6	7.44077e-13	7.44077e-13	7.44077e-13	1
P-0038720-T01-IM6	0.680618	0.0739037	0.118941	0.126538
P-0038722-T01-IM6	0.0591804	0.888563	0.0522562	1.44166e-14
P-0038790-T01-IM6	0.0297931	8.59371e-14	0.970207	8.59371e-14
P-0039041-T01-IM6	1	7.46793e-13	7.46793e-13	7.46793e-13
P-0039209-T01-IM6	0.476818	1.07668e-13	0.0400561	0.483126
P-0039229-T01-IM6	1.32348e-13	0.185405	1.32348e-13	0.814595
P-0039360-T01-IM6	7.67023e-14	0.732728	0.267272	7.67023e-14
P-0039511-T02-IM6	3.72039e-13	3.72039e-13	1.65701e-10	1
P-0040034-T03-IM6	0.22854	0.389328	2.83237e-13	0.382132
P-0040192-T01-IM6	3.72039e-13	3.72039e-13	3.72039e-13	1
P-0040375-T01-IM6	0.47255	0.0773226	0.341871	0.108257
P-0040655-T02-IM6	7.4934e-14	0.124234	0.586615	0.289151
P-0040694-T01-IM6	0.355852	7.88468e-14	0.20945	0.434698
P-0040935-T01-IM6	1.69081e-13	0.175118	0.260898	0.563984
P-0041118-T03-IM6	0.922594	0.0622428	2.93605e-14	0.0151633
P-0041219-T01-IM6	0.471529	0.246345	0.282126	1.74059e-13
P-0041247-T01-IM6	3.26007e-13	0.426541	0.573459	3.26007e-13
P-0041256-T02-IM6	8.84822e-14	0.350942	0.649058	8.84822e-14
P-0041623-T01-IM6	4.18791e-13	4.18791e-13	0.451001	0.548999
P-0041909-T01-IM6	2.24469e-13	0.162558	0.530328	0.307113
P-0042545-T01-IM6	1.12645e-13	1	1.12645e-13	1.12645e-13
P-0042717-T03-IM6	5.06904e-13	1	5.06904e-13	5.06904e-13
P-0042829-T01-IM6	0.48996	1.06487e-13	1.06487e-13	0.51004
P-0043094-T02-IM6	0.152798	0.780352	0.0668495	5.38243e-14
P-0043508-T02-IM6	0.189469	0.0227171	0.487947	0.299866
P-0043625-T02-IM6	1.05712e-13	1.05712e-13	1	1.05712e-13
P-0043822-T01-IM6	1.39438e-13	0.413413	0.581101	0.00548606
P-0044408-T03-IM6	3.72039e-13	3.72039e-13	3.72039e-13	1
P-0044660-T01-IM6	8.23644e-14	0.290996	0.402457	0.306547
P-0044963-T01-IM6	0.111214	0.139528	0.299275	0.449983
P-0044964-T01-IM6	0.312522	0.181822	0.505656	1.12351e-13
P-0044985-T01-IM6	6.6996e-14	6.6996e-14	0.611933	0.388067
P-0045169-T02-IM6	0.682889	1.06562e-13	1.06562e-13	0.317111
P-0045433-T01-IM6	1.60368e-13	0.173153	0.826847	1.60368e-13
P-0045536-T02-IM6	2.48026e-13	2.48026e-13	2.48026e-13	1
P-0045867-T01-IM6	1	1.86698e-13	1.86698e-13	1.86698e-13
P-0046186-T02-IM6	0.144931	0.321686	0.379459	0.153924
P-0046202-T01-IM6	0.642873	0.118837	0.100519	0.137771
P-0046360-T01-IM6	0.0893328	0.0705866	0.840081	5.2085e-14
P-0046436-T01-IM6	0.189149	6.57747e-14	0.215627	0.595224
P-0046445-T01-IM6	1.48815e-13	1.48815e-13	1.48815e-13	1
P-0046481-T01-IM6	3.72039e-13	3.72039e-13	3.72039e-13	1
P-0046494-T02-IM6	2.14562e-13	0.42328	2.14562e-13	0.57672
P-0046755-T01-IM6	0.59037	0.0811561	0.328474	5.96909e-14
P-0046824-T03-IM6	0.119934	0.102595	0.572894	0.204577
P-0047077-T01-IM6	0.408208	1.49037e-13	1.49037e-13	0.591792
P-0047092-T01-IM6	8.05375e-14	0.241106	0.758894	8.05375e-14
P-0047156-T01-IM6	0.951891	0.0481089	3.16516e-14	3.16516e-14
P-0047618-T01-IM6	0.152919	0.435741	9.57806e-14	0.411341
P-0047719-T01-IM6	0.191304	0.0172167	0.791479	7.60233e-10
P-0047810-T01-IM6	1.61192e-13	0.457171	0.481172	0.0616563
P-0047991-T02-IM6	1.01381e-12	1	1.01381e-12	1.01381e-12
P-0048288-T01-IM6	3.29359e-13	0.587651	0.412349	3.29359e-13
P-0048299-T02-IM6	1.01743e-13	0.259014	1.01743e-13	0.740986
P-0048408-T01-IM6	0.175462	5.882e-14	0.664394	0.160144
P-0048564-T02-IM6	1	1.06685e-13	1.06685e-13	1.06685e-13
P-0048874-T02-IM6	0.443425	1.24214e-13	1.24214e-13	0.556575
P-0049091-T01-IM6	0.670585	9.32373e-14	9.32373e-14	0.329415
P-0049145-T01-IM6	1.58567e-13	1.58567e-13	0.999995	4.86431e-06
P-0049559-T01-IM6	1.86632e-13	0.435041	0.346008	0.218951
P-0049965-T01-IM6	5.12e-14	0.140151	0.673909	0.18594
P-0049996-T01-IM6	0.579688	0.0889296	0.331383	4.19172e-14
P-0050395-T01-IM6	0.113034	0.348052	0.301753	0.237161

## Sheet: Table S5
Table S5 Gene pairs of co-occurrence or mutual exclusion based on 12 prognostic mutated genes in BM patients
Gene1	Gene2	P value	OR	FDR	Event	Pair	Event ratio
PAK7	PTPRT	9.39e-09	9.91228	1.06e-07	Co_Occurence	PAK7, PTPRT	18/56
PTPRT	SPEN	1.22e-07	9.03042	1.22e-06	Co_Occurence	PTPRT, SPEN	16/57
PTPRT	EPHA7	1.04e-06	7.70814	9.22e-06	Co_Occurence	EPHA7, PTPRT	15/59
NOTCH3	PTPRT	2.61e-06	7.55974	2.1e-05	Co_Occurence	NOTCH3, PTPRT	14/59
EPHA7	PREX2	9.64e-06	10.4671	7.08e-05	Co_Occurence	EPHA7, PREX2	9/36
PTPRT	FAT1	2.22e-05	4.72974	0.000149935	Co_Occurence	FAT1, PTPRT	17/70
TET2	PTPRT	2.74e-05	6.70501	0.000171688	Co_Occurence	PTPRT, TET2	12/60
PIK3CG	PTPRT	3.9e-05	7.15287	0.000227278	Co_Occurence	PIK3CG, PTPRT	11/59
NOTCH3	TET2	7.51e-05	8.63406	0.000409244	Co_Occurence	NOTCH3, TET2	8/37
TET2	ARID1A	9.72e-05	6.5216	0.000476724	Co_Occurence	ARID1A, TET2	10/51
NOTCH3	PAK7	9.87e-05	7.11934	0.000476724	Co_Occurence	NOTCH3, PAK7	9/43
CARD11	TET2	0.000111157	9.62776	0.000507716	Co_Occurence	CARD11, TET2	7/33
TET2	SPEN	0.000130729	7.81456	0.000566494	Co_Occurence	SPEN, TET2	8/39
PAK7	SPEN	0.000182728	6.41108	0.000753194	Co_Occurence	PAK7, SPEN	9/45
ATM	FAT1	0.000246396	5.56419	0.000968394	Co_Occurence	ATM, FAT1	10/53
NOTCH3	EPHA7	0.000322856	6.59717	0.0012125	Co_Occurence	EPHA7, NOTCH3	8/42
SPEN	FAT1	0.00047698	4.98275	0.0017151	Co_Occurence	FAT1, SPEN	10/55
PTPRT	ARID1A	0.000557758	3.57009	0.0019237	Co_Occurence	ARID1A, PTPRT	15/75
PREX2	PTPRT	0.000623479	4.9702	0.00206604	Co_Occurence	PREX2, PTPRT	10/63
EPHA7	TET2	0.000960585	6.1708	0.003063	Co_Occurence	EPHA7, TET2	7/41
EPHA7	PAK7	0.00111871	5.21472	0.00343749	Co_Occurence	EPHA7, PAK7	8/47
NOTCH3	FAT1	0.00131812	4.60437	0.00390811	Co_Occurence	FAT1, NOTCH3	9/55
TET2	PAK7	0.00178406	5.41961	0.00511028	Co_Occurence	PAK7, TET2	7/44
CARD11	NOTCH3	0.00189462	6.28636	0.00524903	Co_Occurence	CARD11, NOTCH3	6/38
FAT1	PREX2	0.00196687	4.76788	0.00526808	Co_Occurence	FAT1, PREX2	8/53
NOTCH3	SPEN	0.00202618	5.25227	0.00526808	Co_Occurence	NOTCH3, SPEN	7/44
TET2	FAT1	0.00265587	4.47647	0.00666895	Co_Occurence	FAT1, TET2	8/54
ARID1A	SPEN	0.00272282	4.02199	0.00666895	Co_Occurence	ARID1A, SPEN	9/58
SPEN	PREX2	0.00452343	5.07593	0.010767	Co_Occurence	PREX2, SPEN	6/42
CARD11	PAK7	0.00467244	5.06096	0.010817	Co_Occurence	CARD11, PAK7	6/43
ARID1A	PIK3CG	0.00604417	4.22479	0.0136195	Co_Occurence	ARID1A, PIK3CG	7/54
NOTCH3	ARID1A	0.00682011	3.66656	0.0149688	Co_Occurence	ARID1A, NOTCH3	8/58
PAK7	PREX2	0.00749367	4.47871	0.0160308	Co_Occurence	PAK7, PREX2	6/45
PREX2	TET2	0.0100914	4.86163	0.0204623	Co_Occurence	PREX2, TET2	5/39
ATM	SPEN	0.0102686	4.11334	0.0204623	Co_Occurence	ATM, SPEN	6/46
PREX2	ARID1A	0.0102917	3.70878	0.0204623	Co_Occurence	ARID1A, PREX2	7/56
PIK3CG	NOTCH3	0.0112971	4.71307	0.0219449	Co_Occurence	NOTCH3, PIK3CG	5/40
SPEN	EPHA7	0.0145721	3.75212	0.0276706	Co_Occurence	EPHA7, SPEN	6/48
PIK3CG	EPHA7	0.0152474	4.31519	0.0283165	Co_Occurence	EPHA7, PIK3CG	5/42
FAT1	PAK7	0.017193	2.98133	0.0312433	Co_Occurence	FAT1, PAK7	8/62
ATM	TET2	0.0197253	3.97817	0.0350903	Co_Occurence	ATM, TET2	5/43
PIK3CG	CARD11	0.0228821	4.61109	0.0398668	Co_Occurence	CARD11, PIK3CG	4/36
CARD11	PTPRT	0.024436	3.0578	0.0417139	Co_Occurence	CARD11, PTPRT	7/67
NOTCH3	ATM	0.0315754	3.43381	0.0524291	Co_Occurence	ATM, NOTCH3	5/46
EPHA7	FAT1	0.0319538	2.77771	0.0524291	Co_Occurence	EPHA7, FAT1	7/61
PIK3CG	TET2	0.0355423	3.92539	0.0564738	Co_Occurence	PIK3CG, TET2	4/39
EPHA7	ARID1A	0.0357556	2.69906	0.0564738	Co_Occurence	ARID1A, EPHA7	7/62
ATM	EPHA7	0.0415756	3.14343	0.0644612	Co_Occurence	ATM, EPHA7	5/48
EPHA7	CARD11	0.0643826	3.13209	0.096289	Co_Occurence	CARD11, EPHA7	4/44
SPEN	CARD11	0.0643826	3.13209	0.096289	Co_Occurence	CARD11, SPEN	4/44
NOTCH3	RB1	0.0669408	2.68211	0.0983738	Co_Occurence	NOTCH3, RB1	5/52
NOTCH3	PREX2	0.0682719	3.05417	0.0986149	Co_Occurence	NOTCH3, PREX2	4/44
FAT1	ARID1A	0.0724232	2.25104	0.102853	Co_Occurence	ARID1A, FAT1	9/73
PAK7	ARID1A	0.0753792	2.36825	0.105282	Co_Occurence	ARID1A, PAK7	7/65
RB1	FAT1	0.0771362	2.34067	0.105984	Co_Occurence	FAT1, RB1	7/65
PIK3CG	PAK7	0.0863496	2.78682	0.116745	Co_Occurence	PAK7, PIK3CG	4/47
PTPRT	ATM	0.0958703	2.14888	0.127575	Co_Occurence	ATM, PTPRT	7/73
ATM	ARID1A	0.108042	2.36619	0.141543	Co_Occurence	ARID1A, ATM	6/62
RB1	PREX2	0.121955	2.40633	0.157331	Co_Occurence	PREX2, RB1	4/50
CARD11	PREX2	0.125826	2.79419	0.159884	Co_Occurence	CARD11, PREX2	3/40
ATM	PIK3CG	0.177468	2.324	0.222164	Co_Occurence	ATM, PIK3CG	3/44
SPEN	PIK3CG	0.205371	2.14094	0.253341	Co_Occurence	PIK3CG, SPEN	3/46
ATM	PREX2	0.213264	2.09221	0.259292	Co_Occurence	ATM, PREX2	3/46
CARD11	FAT1	0.279988	1.90963	0.335588	Co_Occurence	CARD11, FAT1	4/59
CARD11	ARID1A	0.287199	1.8589	0.339417	Co_Occurence	ARID1A, CARD11	4/60
PIK3CG	PREX2	0.367129	1.68828	0.427896	Co_Occurence	PIK3CG, PREX2	2/42
RB1	TET2	0.44593	1.5815	0.512668	Co_Occurence	RB1, TET2	3/53
ATM	RB1	0.490442	1.38072	0.556273	Co_Occurence	ATM, RB1	3/56
CARD11	ATM	0.652377	1.41403	0.730144	Co_Occurence	ATM, CARD11	2/46
CARD11	RB1	0.698376	1.13088	0.771409	Co_Occurence	CARD11, RB1	2/52
ARID1A	RB1	0.780162	1.07918	0.850629	Co_Occurence	ARID1A, RB1	4/72
PTPRT	RB1	0.802387	0.793141	0.863716	Mutually_Exclusive	PTPRT, RB1	4/85
PIK3CG	FAT1	1	0.81665	1	Mutually_Exclusive	FAT1, PIK3CG	2/63
PAK7	RB1	1	0.708182	1	Mutually_Exclusive	PAK7, RB1	2/63
EPHA7	RB1	1	0.79059	1	Mutually_Exclusive	EPHA7, RB1	2/60
SPEN	RB1	1	0.79059	1	Mutually_Exclusive	RB1, SPEN	2/60
PIK3CG	RB1	1	0.521564	1	Mutually_Exclusive	PIK3CG, RB1	1/54
ATM	PAK7	1	0.886081	1	Mutually_Exclusive	ATM, PAK7	2/57
